# Supplementary material for: The Accuracy of Praziquantel Dose Poles for Mass Treatment of Schistosomiasis in School Girls in KwaZulu-Natal, South Africa
Source: PLoS Negl Trop Dis. 2016 May 3;10(5):e0004623. doi: 10.1371/journal.pntd.0004623 (PMC4854411; doi:10.1371/journal.pntd.0004623)
Supplement: S1 Dataset — (XLSX) [file pntd.0004623.s002.xlsx]

## Sheet: MB_DosePoles_database
Heigh_centimeters	Weight	Age	Schisto_status	Cohort	BMI
131	26.84	10	1	1	15.6401
133.5	28.62	10	0	1	16.0586
140	40.4	10	1	1	20.6122
128.4	23.88	10	0	1	14.4845
134.2	41.3	10	1	1	22.9322
137.5	30.4	10	0	1	16.0793
138.1	51.1	10	1	1	26.7938
148.7	40.86	10	0	1	18.4789
127	26.25	10	1	1	16.275
130.4	28.2	10	0	1	16.5842
142	30.45	10	0	1	15.1012
137	27.1	10	0	1	14.4387
130.7	30.6	10	1	1	17.9131
134	28.75	10	0	1	16.0114
129.4	27.82	10	0	1	16.6145
140.4	34.3	10	1	1	17.4004
139.2	33.3	10		1	17.1856
131.2	27	10	1	1	15.6854
134.4	25.95	10	0	1	14.3661
137.2	38.95	10	0	1	20.6918
140	39.2	10	0	1	20
133.6	25.36	10	1	1	14.2081
136	29.5	10	1	1	15.9494
131.5	28.52	10	0	1	16.4929
137.6	31.2	10	0	1	16.4785
139.3	32.9	10	1	1	16.9548
139.6	32.48	10	0	1	16.6665
146.1	41.86	10	1	1	19.611
126.1	24.78	10	0	1	15.5837
138.6	41.82	10	0	1	21.77
148	37.9	10	0	1	17.3028
138.6	35.68	10	0	1	18.5737
140.4	41.7	10	0	1	21.1545
137.4	33.14	10	0	1	17.5541
138	29.52	10	1	1	15.5009
141.2	31.42	10	0	1	15.7593
151.3	46.86	10	1	1	20.4703
142	33.24	10	0	1	16.4848
131.2	29.32	10	0	1	17.0332
142.3	33.84	10		1	16.7117
135.5	31.56	10	1	1	17.1893
139.4	36.64	10	1	1	18.8551
137.1	29.04	10	0	1	15.4498
133	36.62	10	0	1	20.7021
136.2	32.52	10	0	1	17.5306
138.3	36.78	10	0	1	19.2295
121.4	25.24	10	0	1	17.1258
139.7	36.28	10	1	1	18.5898
134.5	31.85	10	1	1	17.6062
128.5	28.55	10		1	17.2902
140.1	35.4	10	1	1	18.0355
136	38.45	10	0	1	20.7883
132	35.2	10	0	1	20.202
134.5	29.52	10		1	16.3182
137.2	42.94	10	1	1	22.8115
125.4	25.14	10	0	1	15.9871
130.3	27.52	10	1	1	16.2091
137	34.26	10	0	1	18.2535
145	35.98	10	0	1	17.113
124.7	32.04	10	1	1	20.6044
136.4	31.28	10		1	16.8127
139.2	31.98	10	0	1	16.5044
145.6	38.02	10		1	17.9345
141.9	47	10	1	1	23.3417
145.1	45.96	10	1	1	21.8296
133.9	44.84	10	0	1	25.0095
134.5	29.88	10		1	16.5172
138	32.8	10	0	1	17.2233
140.3	55.3	10	0	1	28.0938
128.5	34.34	10	1	1	20.7967
134.6	39.46	10		1	21.7805
138	38.46	10	0	1	20.1953
134.5	36.22	10	1	1	20.0218
129	35.66	10	1	1	21.429
147.1	47.68	10	0	1	22.0349
129.3	25.8	10		1	15.432
145	38.7	10	0	1	18.4067
141.5	38.12	10	1	1	19.0388
148.1	39.94	10	1	1	18.2095
133.3	32.38	10	0	1	18.2229
134.8	35.52	10	1	1	19.5476
130	29.3	10	1	1	17.3373
133	27.38	10	0	1	15.4785
130.6	29.2	10	0	1	17.1197
133.3	30.78	10	1	1	17.3224
125.9	23.78	10	0	1	15.0024
140	39.98	10	1	1	20.398
135.1	29.3	10	0	1	16.053
144.4	55.52	10	0	1	26.6266
154.2	48.9	10	0	1	20.5655
129.3	29.46	10	1	1	17.6212
121.8	23.58	10	1	1	15.8946
138	27.24	10		1	14.3037
137.4	29.06	10	1	1	15.393
130.7	25.12	10	0	1	14.7051
139.6	30	10	0	1	15.394
140	35.2	10	1	1	17.9592
126.3	26.92	10		1	16.876
132.3	33.35	10	0	1	19.0536
133.3	31.52	10	0	1	17.7389
142.4	33.42	10		1	16.4811
143	36.45	10	0	1	17.8248
125.6	23.6	10	0	1	14.96
127	30.34	10	0	1	18.8108
127	27.54	10	0	1	17.0748
125.5	25.35	10	0	1	16.095
119.8	26.02	10	0	1	18.1298
125.7	23.38	10	1	1	14.797
130.4	30.58	10	1	1	17.9838
131.6	31.48	10	0	1	18.177
127.1	29.1	10	0	1	18.0137
118.4	29.7	10	1	1	21.1862
129.2	43.4	10	0	1	25.9995
130.4	28.42	10	0	1	16.7136
134.6	27.86	10	1	1	15.3777
133.2	30.32	10	1	1	17.0892
146	46.04	10	0	1	21.5988
142	39.08	10	0	1	19.3811
128.6	28.6	10	0	1	17.2935
140.2	30.74	10	0	1	15.639
138	41.6	10	0	1	21.8442
132.1	31.9	10	0	1	18.2804
144.5	41.78	10	0	1	20.0093
128.3	28.6	10	0	1	17.3745
133.5	24.06	10	0	1	13.5
134	30.86	10	1	1	17.1865
131	30.5	10	0	1	17.7729
121	25.24	10	0	1	17.2393
117.3	21.5	10	1	1	15.6258
138.4	35.36	10	0	1	18.4604
120.1	24.38	10	0	1	16.9024
136	38.44	10	1	1	20.7829
128	33.68	10	0	1	20.5566
129.3	25.78	10	0	1	15.4201
133	49.6	10	0	1	28.04
129.6	36.9	10	0	1	21.9693
142.5	34.66	10	1	1	17.0686
130	30.96	10	0	1	18.3195
121.1	23.28	10	1	1	15.8743
129.4	29.52	10	1	1	17.6298
134.4	32.95	10	0	1	18.2413
135.1	31.42	10	0	1	17.2145
131.3	29.18	10	1	1	16.9261
126	29.06	10	0	1	18.3044
117.3	21.7	10	1	1	15.7712
126	33.96	10	0	1	21.3908
125	23.72	10	0	1	15.1808
134.4	31.06	10	0	1	17.195
147.5	45.22	10	0	1	20.7848
133	34.66	10	0	1	19.5941
127.6	27.88	10	0	1	17.1235
135.4	43.86	10	0	1	23.9239
133.7	28.68	10	0	1	16.0441
121	27	10	0	1	18.4414
136.5	33.38	10	1	1	17.9152
135.4	32.68	10	0	1	17.8256
125	28.92	10	1	1	18.5088
137.8	29.76	10	1	1	15.6724
132.4	36.98	10	1	1	21.0956
129.5	43.74	10	0	1	26.0819
134.3	29.1	10	0	1	16.134
117	22.42	10	0	1	16.3781
125.7	24.42	10	0	1	15.4552
128.6	25.14	10	0	1	15.2014
146.7	54.9	10	1	1	25.5101
145.1	45.32	10	1	1	21.5256
132.5	30.38	10	0	1	17.3044
126	26.12	10	1	1	16.4525
132.5	36.42	10	0	1	20.7447
136	28.18	10	1	1	15.2357
142.8	35.02	10	1	1	17.1735
145.1	35.9	10	1	1	17.0514
140.5	35.06	10	1	1	17.7607
128.5	30.06	10	1	1	18.2047
135	32.8	10	1	1	17.9973
137.9	32.24	10	1	1	16.9538
119.5	24.6	10	1	1	17.2266
150.2	48.32	10	1	1	21.4184
139	32.48	10	1	1	16.8107
137.7	38.34	10	0	1	20.2201
136.2	32.22	10	0	1	17.3689
135.5	31.16	10	0	1	16.9714
148	49.18	10	0	1	22.4525
138.1	33.08	10	0	1	17.3452
137	31	10	0	1	16.5166
134.3	38.64	10	0	1	21.4232
143.4	50.82	10	0	1	24.7136
134.5	47.68	10	0	1	26.3567
135.5	31.84	10	0	1	17.3418
143.1	36.24	10	0	1	17.6974
136.3	40.32	10	0	1	21.7035
126.4	32.16	10	0	1	20.129
136.5	31.52	10	0	1	16.9169
136	25.7	10	0	1	13.8949
142	33.06	10	1	1	16.3956
136	32.1	10	0	1	17.3551
139.7	41.92	10	0	1	21.4797
136.1	37.22	10	0	1	20.0937
130.5	26.48	10	1	1	15.5488
128.9	27.92	10	0	1	16.8039
134.2	30.3	10	0	1	16.8243
148.2	41.22	10	0	1	18.7677
135	33.04	10	0	1	18.1289
132.4	29.24	10	0	1	16.6802
138	30.7	10	0	1	16.1206
138	30.04	10	0	1	15.774
134.3	39.06	10	1	1	21.6561
133.6	44.88	10	0	1	25.1443
139.4	30.88	10	0	1	15.891
136	51.8	10	0	1	28.0061
132	27.04	10	1	1	15.5188
143.3	41.64	10	0	1	20.2777
137.1	30.08	10	0	1	16.0031
142	34.7	10	0	1	17.2089
134.3	28.9	10	0	1	16.0231
134.6	31.55	10	1	1	17.4144
130.1	27	10	0	1	15.9518
126.3	34.8	10	0	1	21.8159
131.1	27.3	10	1	1	15.8839
131	30.3	10	1	1	17.6563
121	25.95	10	0	1	17.7242
145.5	35.15	10	0	1	16.6035
131.4	30.05	10	0	1	17.4042
134.3	37.45	10	0	1	20.7635
136.7	27.35	10	0	1	14.6359
130.9	34.35	10	1	1	20.0469
140.6	61.5	10	1	1	31.1103
142.5	34.5	10	0	1	16.9898
135.8	46.1	10	0	1	24.9978
129.5	28.85	10	0	1	17.2031
131.3	28	10	0	1	16.2416
136.6	35.7	10	0	1	19.1323
137.6	28.95	10	0	1	15.2901
139.5	38.9	10	0	1	19.9895
141.6	37.35	10	0	1	18.6279
133.4	31.8	10	0	1	17.8696
138.4	41	10	0	1	21.4048
136.2	32.05	10		1	17.2772
133.1	28.9	10	0	1	16.3133
128.6	23.45	10	0	1	14.1795
140	30.7	10	0	1	15.6633
129.6	29.7	10	0	1	17.6826
138	31.4	10	0	1	16.4881
127.5	26.2	10	0	1	16.1169
132.1	32.1	10	0	1	18.395
127	25.5	10	0	1	15.81
136.9	45.5	10	0	1	24.2775
135.2	33.35	10	0	1	18.2449
131	43.55	10	0	1	25.3773
146	48.9	10	0	1	22.9405
123.7	28.85	10	0	1	18.8541
134.5	32.45	10	0	1	17.9378
137	32.1	10	0	1	17.1027
135	28.8	10	1	1	15.8025
139.2	50.7	10	0	1	26.1655
135	30.9	10	0	1	16.9547
136	30.5	10	0	1	16.4901
141.8	34.1	10	0	1	16.9591
138.9	39.2	10	0	1	20.318
140.8	38.1	10	0	1	19.2185
145.1	35.55	10	0	1	16.8851
140.8	32.2	10	1	1	16.2424
132.8	27.8	10	1	1	15.7634
130.3	28.2	10	0	1	16.6096
133.5	32.35	10	0	1	18.1515
148.5	35.95	10	0	1	16.3022
130.2	23.65	10	0	1	13.9511
144	38.6	10	0	1	18.615
126.7	24.75	10	0	1	15.4178
135.5	34.9	10	1	1	19.0085
130.5	26.2	10	0	1	15.3844
123.8	24.95	10	0	1	16.2791
134.7	31.5	10	1	1	17.361
134.8	30	10	0	1	16.5098
143.6	30.21	10	1	1	14.6501
142.4	29.35	10	0	1	14.474
132.9	35.35	10	0	1	20.0143
140.5	49.7	10	0	1	25.177
137	33.2	10	0	1	17.6887
140	32.7	10	0	1	16.6837
140	39.62	10	0	1	20.2143
141	36.75	10	0	1	18.485
126.2	23.55	10	0	1	14.7867
133	27.35	10	0	1	15.4616
139.2	37.75	10	0	1	19.4822
133.1	29.9	10	0	1	16.8778
146.2	93.35	10	1	1	43.6737
136.5	29.8	10	0	1	15.9938
132.6	29.1	10	0	1	16.5503
135	32.3	10	0	1	17.7229
140.4	61.2	10	1	1	31.0468
136.3	34.7	10	0	1	18.6783
136.8	30.4	10	0	1	16.2443
121.3	25	10	0	1	16.991
142.1	47.45	10	0	1	23.4989
144.6	38.35	10	0	1	18.3412
143.3	39.05	10	0	1	19.0164
127.5	29.15	10	0	1	17.9316
124	23.95	10	0	1	15.5762
132.4	28.45	10	0	1	16.2295
136.3	29.2	10	0	1	15.7178
129.1	33.95	10	1	1	20.3698
129	29.15	10	1	1	17.517
130.1	32.9	10	1	1	19.4375
141.1	31.5	11	1	1	15.8218
138.5	30.5	11	1	1	15.9001
138.3	33.16	11	0	1	17.3368
138.6	42.15	11	1	1	21.9417
143.6	47.88	11	1	1	23.2191
136.4	33.28	11		1	17.8877
144	39.6	11	1	1	19.0972
150	54.84	11	1	1	24.3733
140.2	33.3	11	1	1	16.9414
148.4	39.7	11	1	1	18.027
152.3	49	11	1	1	21.125
150.9	61.55	11	1	1	27.0302
144	42.6	11		1	20.544
133.1	34.65	11	1	1	19.559
154	43.15	11	0	1	18.1945
154.7	50.45	11	1	1	21.0805
142.4	35	11	1	1	17.2603
152.2	41.45	11	0	1	17.8935
134	28.7	11	0	1	15.9835
132.1	30.58	11	1	1	17.5239
127	26.6	11	1	1	16.492
136	29.44	11	1	1	15.917
152.4	45.02	11		1	19.3836
138.2	37.7	11		1	19.739
137.5	32.2	11	1	1	17.0314
137.6	32.74	11		1	17.2919
142.7	41.78	11	0	1	20.5173
143.7	39.18	11	0	1	18.9737
148.3	38.62	11		1	17.5602
145	49.92	11	0	1	23.7432
143	37.1	11	1	1	18.1427
146.7	39.78	11		1	18.4844
144.3	36.08	11	0	1	17.3274
142	41.46	11	0	1	20.5614
145.5	35.3	11		1	16.6743
140.2	42.26	11	1	1	21.4998
139.4	33.64	11	1	1	17.3113
148	42.22	11	0	1	19.275
139.3	35.44	11		1	18.2638
141	32.12	11	0	1	16.1561
148	47.82	11	0	1	21.8316
145	34.06	11	1	1	16.1998
137.8	31.2	11	0	1	16.4307
143.6	32.5	11	0	1	15.7607
141.2	45.02	11	0	1	22.5806
143.7	34.94	11	1	1	16.9204
129.4	29.02	11	1	1	17.3312
143.3	50.35	11		1	24.5192
136	31.22	11	0	1	16.8793
152.1	69.6	11		1	30.0851
134.5	29.25	11	0	1	16.1689
156.6	48.84	11	0	1	19.9155
142	33.32	11	0	1	16.5245
146	57.3	11	1	1	26.8812
133	29.2	11		1	16.5074
141.4	37.75	11	1	1	18.8807
146.5	38.76	11	0	1	18.0596
142.4	33.42	11	1	1	16.4811
140.4	36.12	11		1	18.3237
145.5	33.12	11	0	1	15.6446
141	48.5	11	1	1	24.3952
144.1	38.24	11	1	1	18.4158
137.4	46.76	11	0	1	24.7686
138.6	31.36	11	0	1	16.3249
143	37.2	11	1	1	18.1916
134.3	30.94	11	1	1	17.1541
132.4	29.82	11	1	1	17.0111
140.3	32.68	11	0	1	16.6022
138	31.38	11	0	1	16.4776
148	39.94	11	0	1	18.2341
152	44.02	11		1	19.053
142.3	36.38	11	0	1	17.9661
134.5	30.84	11	0	1	17.0479
139.5	39.56	11	0	1	20.3286
139	30.88	11	0	1	15.9826
144.4	35	11	1	1	16.7855
139.5	36.5	11	0	1	18.7562
147.7	51.14	11		1	23.4423
144.8	52.62	11	0	1	25.0965
135	31.85	11	0	1	17.476
136.4	31.76	11	1	1	17.0707
178	30.58	11	1	1	9.65156
139.2	42.36	11	0	1	21.8614
139	34.9	11	0	1	18.0632
127.5	30.42	11	0	1	18.7128
142.3	32.06	11	0	1	15.8327
149.6	43.35	11	0	1	19.3698
136	36.26	11	0	1	19.6042
139.4	39.92	11	1	1	20.5431
130	30.76	11	0	1	18.2012
142	47.38	11	1	1	23.4973
137	34.88	11	0	1	18.5838
151.2	63.64	11	0	1	27.8373
138.5	40.58	11	1	1	21.155
148	40.28	11	0	1	18.3893
137	44.28	11	0	1	23.5921
143	36.38	11	0	1	17.7906
142.2	41.72	11	1	1	20.6322
128.8	33.24	11	0	1	20.0368
132	29.34	11	1	1	16.8388
153.7	54.88	11	0	1	23.2309
142.1	45.6	11	1	1	22.5827
127.1	27.04	11	0	1	16.7385
150.6	50.24	11	1	1	22.1513
144.4	43.48	11	1	1	20.8524
143.2	35.64	11	0	1	17.3801
135.5	29.44	11	0	1	16.0346
137	33.66	11	1	1	17.9338
140.5	46.88	11	1	1	23.7484
126.7	26.96	11		1	16.7945
132.4	30.7	11	1	1	17.5131
139.6	34.76	11	0	1	17.8365
139	30.72	11	0	1	15.8998
140	48	11	0	1	24.4898
136.1	36.96	11	1	1	19.9533
130	26.68	11	0	1	15.787
149.5	39.36	11	1	1	17.6105
137.8	45.96	11	0	1	24.2037
137.5	42.64	11	1	1	22.5534
134.3	27.5	11	1	1	15.2469
142.3	51.68	11	1	1	25.5219
134.2	31.74	11	1	1	17.6239
135	33.64	11	1	1	18.4582
155.9	35.28	11	0	1	14.5156
129	29.8	11	1	1	17.9076
154	41.02	11	0	1	17.2963
128.5	29.64	11	1	1	17.9503
136.8	32.06	11	0	1	17.1313
136.5	33.3	11	0	1	17.8722
138.3	34.26	11	1	1	17.912
131.3	26.68	11	1	1	15.4759
132	26.08	11	0	1	14.9679
133	26.68	11	0	1	15.0828
132.7	25.7	11	1	1	14.5946
155.9	32.98	11	1	1	13.5693
135.2	30.18	11	0	1	16.5107
129.5	26.18	11	0	1	15.611
142.4	36.08	11	1	1	17.7929
132	27.9	11	1	1	16.0124
141.9	39.32	11	0	1	19.5276
150	46.44	11		1	20.64
134.5	31.94	11	0	1	17.6559
148.3	43.22	11	1	1	19.6518
143.4	42.6	11	0	1	20.7163
131	30.76	11	0	1	17.9244
147.4	49.18	11	0	1	22.6357
132.2	25.39	11	0	1	14.5278
118.9	25.98	11	1	1	18.377
130.4	31.88	11	1	1	18.7484
137	34.02	11	1	1	18.1256
143	35.86	11	0	1	17.5363
128	41.56	11		1	25.3662
127	33.52	11	1	1	20.7824
140.5	40.44	11	0	1	20.4861
136	38.4	11	1	1	20.7612
136	30.6	11	1	1	16.5441
124.6	27.64	11	1	1	17.8034
130.1	28.6	11	1	1	16.8971
146.4	41.18	11	1	1	19.2134
144.3	42	11	0	1	20.1705
145	37.58	11	0	1	17.874
125.1	35.62	11	0	1	22.7604
139.3	36.08	11	0	1	18.5936
141.3	33.18	11	0	1	16.6185
146	46.06	11	0	1	21.6082
142.9	39.14	11	1	1	19.1671
144.5	43.66	11	1	1	20.9097
139.6	32.02	11	0	1	16.4305
149.5	46.48	11	0	1	20.7962
148.4	43.02	11	1	1	19.5345
139.3	56.34	11	1	1	29.0345
135.2	27.7	11	0	1	15.154
143.5	44.66	11	1	1	21.6878
148.6	48.36	11	1	1	21.9002
150	48.08	11	0	1	21.3689
145.1	44.35	11	1	1	21.0649
132.7	29.32	11	1	1	16.6503
138.9	35.08	11	1	1	18.1826
130.3	25.88	11	1	1	15.2432
140	32.96	11	0	1	16.8163
144	37.91	11	0	1	18.2822
144	38.66	11	0	1	18.6439
142.8	33.44	11	0	1	16.3987
139	44.48	11	0	1	23.0216
148.3	52.24	11	0	1	23.7531
132.2	24.48	11	0	1	14.0071
123.8	24.6	11	0	1	16.0507
137.7	36.44	11	0	1	19.2181
135.5	31.08	11	1	1	16.9279
137.6	29.14	11	0	1	15.3905
151.6	64.38	11	0	1	28.0125
130.2	32.76	11	0	1	19.3251
145.2	32.82	11	0	1	15.567
140.4	38.14	11	0	1	19.3485
133.6	36.8	11	0	1	20.6174
148	39.26	11	0	1	17.9237
135.1	31.56	11	0	1	17.2912
131.3	39.24	11	0	1	22.7614
138	34.06	11	0	1	17.8849
145.1	35.26	11	0	1	16.7474
137	39.02	11	0	1	20.7896
147	38.9	11	1	1	18.0018
145.3	37.88	11	0	1	17.9423
135	27.44	11	0	1	15.0562
136.3	39.66	11	0	1	21.3482
130.1	27.04	11	0	1	15.9754
142	37.54	11	0	1	18.6173
134.2	35.24	11	0	1	19.5673
147.6	40.6	11	0	1	18.636
145.3	53.28	11		1	25.2367
146.7	52.52	11	1	1	24.4042
158	39.76	11	0	1	15.9269
145	58.32	11	0	1	27.7384
141.1	38.28	11	0	1	19.2273
143	37.44	11	0	1	18.309
145.5	42.64	11	1	1	20.1415
145.4	48.4	11	0	1	22.8937
145.5	38.66	11	0	1	18.2615
137	30.74	11	0	1	16.3781
145.5	39.05	11	0	1	18.4457
148.6	45.15	11	0	1	20.4466
154.1	41.8	11	0	1	17.6024
151.1	44.42	11	0	1	19.4558
150	50.6	11	0	1	22.4889
141.7	35.48	11	0	1	17.6703
133.1	27.98	11	0	1	15.794
143.4	38.04	11	0	1	18.4987
148	35.24	11	0	1	16.0884
153	50.94	11	0	1	21.7609
140.1	51.85	11	0	1	26.4163
149	56.75	11	1	1	25.5619
131.6	29.4	11	0	1	16.976
137.4	32.1	11	0	1	17.0032
139	35.05	11	1	1	18.1409
140.6	28.5	11	1	1	14.417
144.5	34.8	11	0	1	16.6665
142.1	33.85	11	0	1	16.7637
130.4	30.75	11	0	1	18.0838
138	33.15	11	0	1	17.4071
137	41.05	11	0	1	21.8712
135.5	34.75	11	0	1	18.9268
140	40.7	11	0	1	20.7653
156.3	57.9	11	0	1	23.7007
142.2	34.95	11	0	1	17.2841
136.5	39.35	11	0	1	21.1193
140	31.6	11	0	1	16.1224
146.2	42.2	11	0	1	19.7432
145.5	39.6	11	0	1	18.7055
126.7	22.55	11	0	1	14.0473
136.8	24.7	11	0	1	13.1985
143.3	33.65	11	0	1	16.3867
131.2	28.7	11	0	1	16.673
134.7	32.3	11	0	1	17.8019
125.5	31.5	11	0	1	19.9997
138.8	34.4	11	0	1	17.8558
130.2	24.55	11	0	1	14.482
139.2	34.8	11	0	1	17.9598
135.7	34.25	11	0	1	18.5995
136.5	29.85	11	0	1	16.0206
151	57.75	11	0	1	25.3278
137.3	33.45	11	0	1	17.7441
136.4	32.4	11	1	1	17.4147
146	44.85	11	0	1	21.0405
138	31.5	11	0	1	16.5406
137.5	39.15	11	0	1	20.7074
141.6	38.9	11	0	1	19.401
133	31.8	11	0	1	17.9773
137.9	36.1	11	0	1	18.9836
152.1	40.1	11	0	1	17.3335
128.1	26.15	11	0	1	15.9358
134.7	29.05	11	0	1	16.0107
141.8	30.5	11	0	1	15.1687
127.2	34.5	11	0	1	21.3228
143.4	26.6	11	1	1	12.9355
148.3	44.1	11	0	1	20.0519
140.5	27.4	11	0	1	13.8803
139.3	29.4	11	0	1	15.1511
138.5	35.2	11	0	1	18.3503
137.4	39.7	11	0	1	21.0289
149.8	48.5	11	0	1	21.6132
148.5	41.55	11	0	1	18.8416
131	29.25	11	0	1	17.0445
139	40.55	11	0	1	20.9875
141.4	32.9	11	0	1	16.455
134.4	54.6	11	0	1	30.2269
148.3	61.65	11	1	1	28.0318
155.5	72.05	11	0	1	29.797
135.5	33.9	11	0	1	18.4638
135	38.2	11	0	1	20.9602
132.7	33.9	11	0	1	19.2512
153.3	58.7	11	1	1	24.9778
144.5	44.2	11	0	1	21.1683
133	32.2	11	0	1	18.2034
150.9	60.1	11	0	1	26.3934
140.1	50.05	11	0	1	25.4993
132.1	28.5	11	0	1	16.332
139	45.25	11	0	1	23.4201
132	26.85	11	0	1	15.4098
148.5	45.6	11	0	1	20.6782
138.4	34.7	11	0	1	18.1158
147	35.1	11	0	1	16.2432
151.4	39.88	12	1	1	17.3982
131.3	28.4	12	0	1	16.4736
139.4	30.35	12	1	1	15.6183
140	32.26	12		1	16.4592
148.4	42.15	12	1	1	19.1395
147.4	42.6	12	0	1	19.6072
140	30.8	12	1	1	15.7143
152.4	39.58	12	1	1	17.0414
158.4	72.6	12	0	1	28.9352
130	34.8	12	1	1	20.5917
137.5	40.4	12	1	1	21.3686
154.5	58.62	12		1	24.5578
143.5	40.3	12	0	1	19.5705
149.4	45.8	12	0	1	20.5194
154.5	52.05	12		1	21.8054
146.2	38.95	12	1	1	18.2227
132.5	37.5	12	1	1	21.3599
142.6	47.95	12		1	23.5803
151.5	46.5	12	1	1	20.2595
152.4	48.15	12	1	1	20.7313
143.8	35	12	0	1	16.9258
148.5	35.2	12		1	15.9621
147.7	41.65	12	0	1	19.0921
152	37.2	12	0	1	16.1011
132	30.68	12	0	1	17.6079
145	35.4	12	1	1	16.8371
148.1	52.12	12	1	1	23.7626
148	32.7	12	1	1	14.9288
158.4	43.8	12		1	17.4568
149	45.12	12	1	1	20.3234
143.1	35.2	12	0	1	17.1895
146.2	54.54	12	1	1	25.5165
150.6	47.68	12	0	1	21.0226
145	43.05	12	0	1	20.4756
150.1	44.3	12	1	1	19.6627
143.6	32.34	12	0	1	15.6831
157.7	53.32	12		1	21.4401
148.6	46.06	12		1	20.8587
148.7	41.94	12		1	18.9673
137.8	36.04	12	0	1	18.9796
150	41.54	12	0	1	18.4622
148	47.46	12	1	1	21.6673
130.4	25.06	12	0	1	14.7376
138	39.68	12	1	1	20.836
151.1	43.52	12	1	1	19.0616
141	49.32	12	0	1	24.8076
147.4	39.18	12	1	1	18.0331
151.2	38.38	12	0	1	16.7881
149.7	40.2	12	1	1	17.9383
151	42.04	12	0	1	18.4378
141.2	49.44	12	1	1	24.7976
140.7	35.2	12	0	1	17.7809
134	30.82	12	0	1	17.1642
150.4	46.08	12	1	1	20.3712
145.4	42.6	12	0	1	20.1503
139.2	33.08	12	0	1	17.0721
151.5	48.22	12		1	21.0088
138.3	32.84	12	1	1	17.1695
155	51.44	12		1	21.411
152	43.46	12		1	18.8106
149.1	45.02	12		1	20.2512
154	41.22	12		1	17.3807
143.2	35.54	12		1	17.3313
151.4	54.26	12		1	23.6716
140	34.24	12		1	17.4694
148	49.98	12		1	22.8178
149.8	48.56	12	1	1	21.6399
148	52.72	12	0	1	24.0687
153.5	49.9	12		1	21.1779
155.3	64.72	12	1	1	26.8346
140.2	29.28	12		1	14.8962
152	47.6	12		1	20.6025
147.6	38.7	12	1	1	17.7639
148.5	33	12	1	1	14.9645
152.5	40.86	12	1	1	17.5695
151.3	52.55	12	0	1	22.9559
142	38.26	12		1	18.9744
147.5	36.96	12		1	16.9882
143.5	38.66	12	1	1	18.7741
147.2	51.02	12		1	23.5464
147	43.4	12	0	1	20.0842
133	28.36	12	1	1	16.0326
137.1	31.28	12	0	1	16.6415
154.2	48.3	12	0	1	20.3132
146.4	43.3	12	1	1	20.2025
141.5	47	12	1	1	23.4739
146.9	34.12	12	1	1	15.8112
139.7	49.8	12	1	1	25.5174
148.2	39.6	12		1	18.0301
138	32.45	12	1	1	17.0395
140.5	38.9	12	0	1	19.7059
150.7	51.64	12		1	22.7384
145.2	46.64	12		1	22.122
152	51.94	12		1	22.481
150.3	38.02	12	1	1	16.8304
142	35.96	12	1	1	17.8338
150.3	44.8	12	0	1	19.8317
138.8	32.3	12	0	1	16.7658
159.4	86.84	12	0	1	34.1777
151	40.1	12		1	17.5869
142.5	31.02	12	0	1	15.2761
142.5	51.28	12	1	1	25.2533
146.3	46.7	12	1	1	21.8187
142.1	42.65	12		1	21.1218
138.3	32.02	12	1	1	16.7408
130	46.44	12	1	1	27.4793
153.5	54.78	12	1	1	23.2491
147.4	41.78	12	0	1	19.2297
151.3	47.54	12	0	1	20.7674
135	29.66	12	0	1	16.2743
124.6	24.32	12		1	15.6649
152.4	61.18	12	0	1	26.3414
141	41.86	12		1	21.0553
134.1	36.24	12	0	1	20.1526
147.5	39.44	12	0	1	18.1281
138	38.18	12	0	1	20.0483
151.6	44.06	12	0	1	19.1711
152.4	50.84	12	1	1	21.8895
149.9	34.26	12		1	15.247
152.3	44.74	12		1	19.2884
149.6	53.16	12	0	1	23.7532
142.3	36.8	12		1	18.1735
140.5	33.95	12	0	1	17.1984
145.5	39.15	12	0	1	18.4929
144.3	45.5	12	0	1	21.8514
149.6	43.35	12	0	1	19.3698
141	32.25	12	0	1	16.2215
151.1	42.55	12	1	1	18.6368
138.9	32.94	12		1	17.0734
145.5	41.22	12		1	19.4707
158	47.5	12	0	1	19.0274
154.5	59.9	12	0	1	25.094
142.5	88.8	12	0	1	43.7304
155.4	86.56	12	0	1	35.8439
144	45.98	12	1	1	22.174
148.6	55.06	12	1	1	24.9344
140.5	29.7	12	0	1	15.0454
135.2	36.08	12	0	1	19.7385
151.9	43.44	12	0	1	18.8267
151.6	47.2	12	1	1	20.5373
137	40.72	12	0	1	21.6953
145.5	41.4	12	0	1	19.5557
143	41.44	12	0	1	20.265
154	57.74	12	0	1	24.3464
140	34.92	12	1	1	17.8163
154.4	41.78	12	1	1	17.5256
146	38.98	12	0	1	18.2867
135.5	51.08	12	0	1	27.821
142	44.16	12	0	1	21.9004
145.5	37.78	12	1	1	17.8458
143	47.74	12	0	1	23.3459
160	43.9	12	1	1	17.1484
143	40.18	12	0	1	19.6489
146	45.44	12	0	1	21.3173
135.3	28.7	12	1	1	15.6778
141.1	43.6	12	0	1	21.8994
147.6	40.36	12	0	1	18.5259
148	43.62	12	1	1	19.9142
151	46.56	12	1	1	20.4202
145	38.6	12	0	1	18.3591
145.2	43.48	12	1	1	20.6232
155	62.02	12	1	1	25.8148
140	34.66	12	0	1	17.6837
139.3	63.64	12	1	1	32.7965
134.5	37.58	12	0	1	20.7736
143	41	12	1	1	20.0499
147.2	50.28	12	0	1	23.2049
153.8	35.62	12	1	1	15.0585
147.6	38.38	12	1	1	17.617
153.3	47.24	12	1	1	20.1014
137.5	40.5	12	0	1	21.4215
144.5	51.44	12	0	1	24.6357
135	29.32	12	1	1	16.0878
149.8	41.14	12	1	1	18.3333
142	38.96	12	0	1	19.3216
144.7	43.06	12	1	1	20.5654
137.8	40.54	12	0	1	21.3494
139.9	41.2	12	1	1	21.0505
150	42.18	12	0	1	18.7467
138.4	29.38	12	1	1	15.3384
135.8	31.88	12	1	1	17.287
145	34.34	12	1	1	16.3329
144.8	42.02	12	1	1	20.041
142.8	52.94	12	1	1	25.9614
148.5	43.46	12	1	1	19.7077
148.5	36.9	12	1	1	16.733
150.4	44.45	12	1	1	19.6506
139	30.66	12	1	1	15.8687
143.6	33.75	12	1	1	16.3668
139.9	42.66	12	0	1	21.7964
139	34.94	12	1	1	18.084
141	28.7	12	1	1	14.4359
143	39.44	12	1	1	19.287
145.1	40.86	12	1	1	19.4072
154	48.18	12	0	1	20.3154
148.5	50.9	12	0	1	23.0815
141	40.5	12	0	1	20.3712
143.1	40.86	12	0	1	19.9535
147.3	41.2	12	0	1	18.9885
140.7	33.16	12	0	1	16.7504
151	45.82	12	0	1	20.0956
154	47.44	12	0	1	20.0034
139.5	33.18	12	1	1	17.0501
143.2	42.52	12	1	1	20.7352
129.3	28.66	12	1	1	17.1427
144.6	34.84	12	0	1	16.6626
142.4	36.2	12	1	1	17.8521
148.9	52.32	12	0	1	23.5982
148.2	67.2	12		1	30.5966
144.1	40.46	12	1	1	19.4849
144.1	40.46	12	1	1	19.4849
136.2	34.1	12	1	1	18.3823
141	40.8	12	1	1	20.5221
143.8	47.9	12	1	1	23.1642
148.9	35.24	12	1	1	15.8945
137.5	44.4	12	0	1	23.4843
142.4	46.92	12	1	1	23.1387
125.3	28.92	12	1	1	18.4203
154.4	49.28	12	1	1	20.6717
150.3	37.16	12	0	1	16.4497
135.1	44.78	12	0	1	24.5343
135.5	29.92	12	1	1	16.2961
145	33.38	12	0	1	15.8763
136.6	28.3	12	0	1	15.1665
153.5	41.62	12	0	1	17.6638
145.5	44.78	12	1	1	21.1523
149.3	40.32	12	1	1	18.0884
151.4	40.44	12	1	1	17.6425
144	33.8	12	0	1	16.3002
146.1	36.84	12	1	1	17.2591
138.8	35.44	12	1	1	18.3956
156.3	51.8	12	0	1	21.2037
143.2	38.46	12	0	1	18.7553
145.2	31.94	12	0	1	15.1496
139	37.52	12	0	1	19.4193
139.5	33.72	12	0	1	17.3276
152.1	51.94	12	0	1	22.4514
155.5	51.36	12	1	1	21.2405
150.6	38.48	12	0	1	16.9662
150	45.22	12	1	1	20.0978
147.8	42.9	12	0	1	19.6385
149.1	59.32	12	0	1	26.6837
148.1	47.66	12	0	1	21.7292
143.9	37.7	12	0	1	18.2062
147.2	75.2	12	0	1	34.7058
145.6	44.88	12	0	1	21.1705
155.2	48	12	0	1	19.9277
132.2	33.12	12	0	1	18.9508
146.9	36.54	12	0	1	16.9327
138.6	57.56	12	0	1	29.9636
137.4	33.1	12	0	1	17.5329
141	32.36	12	0	1	16.2768
148.5	32.58	12	0	1	14.774
150	40.7	12	0	1	18.0889
135.4	32.88	12	0	1	17.9347
147	42.84	12	0	1	19.8251
153.4	51.46	12	0	1	21.8685
154	80.14	12	0	1	33.7915
143.3	40.64	12	1	1	19.7907
149.1	47.84	12	1	1	21.5197
147.3	43.26	12	1	1	19.938
143	49.92	12	0	1	24.412
147.5	38.9	12	0	1	17.8799
152.6	60.84	12	0	1	26.1264
158.3	40.64	12	0	1	16.2178
132.4	37.98	12	0	1	21.666
161.4	44.9	12	0	1	17.2361
152	62.36	12	0	1	26.991
152.7	44.72	12	0	1	19.1789
144	59.92	12	0	1	28.8966
140	36.36	12	0	1	18.551
152.4	40.6	12	0	1	17.4806
148.5	34.98	12	0	1	15.8623
141.2	41.82	12	0	1	20.9756
138.1	29.12	12	0	1	15.2688
143.2	37.34	12	0	1	18.2091
144.4	40.46	12	0	1	19.404
155	48.68	12	0	1	20.2622
146.2	37.28	12	0	1	17.4414
146.4	45.18	12	0	1	21.0797
151	42.65	12	0	1	18.7053
142	46.1	12	0	1	22.8625
114.5	22.9	12	0	1	17.4672
150.4	39.85	12	1	1	17.617
151.6	41.72	12	0	1	18.1529
146.3	38.72	12	0	1	18.0903
147	46.44	12	0	1	21.491
162	50.94	12	1	1	19.4102
140	33.68	12	0	1	17.1837
139	40.74	12	0	1	21.0859
146.3	65.14	12	0	1	30.434
152	59.84	12	0	1	25.9003
140.1	34.22	12	0	1	17.4343
144.6	46.24	12	0	1	22.1147
135.3	34.8	12	0	1	19.0101
158.3	50.4	12	0	1	20.1126
153.5	55.08	12	0	1	23.3764
153	41.84	12	0	1	17.8735
157	42.96	12	0	1	17.4287
150.7	55.98	12	0	1	24.6494
154	44.7	12	0	1	18.848
147.5	44.16	12	0	1	20.2976
150.3	73.46	12	0	1	32.5187
147	59.94	12	0	1	27.7384
140.1	36.7	12	0	1	18.6978
150.5	41.4	12	0	1	18.2779
146.5	31.8	12	1	1	14.8167
141.8	34.92	12	0	1	17.3669
152	62.62	12	0	1	27.1035
150	52.6	12	1	1	23.3778
149.1	39.55	12	0	1	17.7906
164.2	48.1	12	0	1	17.8402
140.5	34.9	12	0	1	17.6796
143	47.45	12	0	1	23.2041
142.3	41.45	12	1	1	20.4699
151	43.45	12	0	1	19.0562
140.6	33.55	12	0	1	16.9716
144	47.05	12	0	1	22.69
140	34.6	12	0	1	17.6531
137.5	33.05	12	0	1	17.481
143.4	43.7	12	0	1	21.2512
144.6	50.9	12	0	1	24.3434
153.8	54.05	12	0	1	22.8498
132	35.2	12	1	1	20.202
152.8	46	12	1	1	19.702
134.5	63.7	12	0	1	35.2123
146.3	53.65	12	0	1	25.0658
148	46.9	12	0	1	21.4116
130	31.85	12	0	1	18.8462
142.5	33.7	12	0	1	16.5959
152	47.85	12	0	1	20.7107
141	52.3	12	0	1	26.3065
137	38.1	12	0	1	20.2994
156.7	41.55	12	1	1	16.9213
155.3	56.95	12	0	1	23.613
151.2	44.45	12	0	1	19.4432
160.5	49.1	12	1	1	19.0604
144.6	42.7	12	1	1	20.4217
157.1	73.7	12	0	1	29.8617
149	48.9	12	0	1	22.026
154	73.7	12	0	1	31.0761
145	35.75	12	0	1	17.0036
143.6	37.05	12	1	1	17.9672
150.3	43.8	12	1	1	19.389
141.1	37.5	12	0	1	18.8355
148.5	36	12	0	1	16.3249
141	35.2	12	0	1	17.7053
147	33	12	0	1	15.2714
148	39.75	12	0	1	18.1474
149.5	40.8	12	0	1	18.2548
154.2	43.55	12	0	1	18.3155
150	42.85	12	0	1	19.0444
132.9	29.6	12	0	1	16.7588
131	29.55	12	0	1	17.2193
139.6	36.9	12	0	1	18.9346
148.1	36.7	12	1	1	16.7323
147.9	50.45	12	0	1	23.0635
143.5	45.05	12	0	1	21.8772
145.4	39.05	12	0	1	18.4711
129.5	31.8	12	0	1	18.9622
150	70.15	12	0	1	31.1778
137	31.75	12	0	1	16.9162
141.5	41.05	12	0	1	20.5022
134.3	32.2	12	0	1	17.8527
147.2	48.75	12	1	1	22.4988
145.5	41.5	12	0	1	19.603
146	29.9	12	0	1	14.027
142	37.35	12	0	1	18.5231
138	35.75	12	0	1	18.7723
157.4	48.55	12	0	1	19.5966
152.4	44.6	12	0	1	19.2028
146.4	35.05	12	0	1	16.3533
140	37.1	12	0	1	18.9286
160.2	52.5	12	0	1	20.4566
137	38.85	12	1	1	20.699
154.6	64.4	12	0	1	26.9443
145	33.6	12	0	1	15.981
142.1	29.55	12	1	1	14.6342
146.7	38	12	0	1	17.6573
143.4	37.95	12	0	1	18.455
146	41.15	12	0	1	19.3047
143.5	36.3	12	0	1	17.628
144	38.2	12	0	1	18.4221
148	38.8	12	0	1	17.7137
142	41.55	12	0	1	20.606
145.1	47.2	12	0	1	22.4185
144.9	46.08	12	0	1	21.947
146	53.55	12	0	1	25.122
163.2	76.15	12	0	1	28.591
142	38.05	12	0	1	18.8703
145.6	45.8	12	0	1	21.6044
160.1	54.5	12	0	1	21.2625
146.4	48	12	0	1	22.3954
155.6	44.15	12	0	1	18.2352
151.8	38	12	0	1	16.4907
150.1	45.15	12	0	1	20.0399
148	54.6	12	0	1	24.927
154.3	46.2	12	0	1	19.4048
155.5	60.9	12	1	1	25.1858
156.7	44.35	12	0	1	18.0616
137.2	40	12	1	1	21.2496
150.1	45.35	12	0	1	20.1287
154	47.9	12	1	1	20.1973
150.7	48.15	16	0	2	21.2017
156	71.08	16	0	2	29.2078
155	63.62	16	0	2	26.4807
158.4	45.46	16	0	2	18.1184
151.8	62.56	16	0	2	27.149
149.7	41.84	16	0	2	18.6702
153	63.54	16	0	2	27.1434
159	57.3	16	1	2	22.6652
153.2	71.48	16	0	2	30.4556
151.8	67.04	16	0	2	29.0931
161.5	53.7	16	1	2	20.5887
162.4	55.5	16	0	2	21.0436
149.3	56.24	16	0	2	25.2305
162.9	58.52	16	0	2	22.0527
154.1	46.74	16	0	2	19.6826
157	51.34	16	0	2	20.8284
153.2	79.92	16	1	2	34.0516
148.4	51.14	16	1	2	23.2216
164	70.94	16	1	2	26.3757
159.9	64.22	16	0	2	25.1173
153.9	44.74	16	0	2	18.8894
157.5	61.48	16	0	2	24.7841
150	44.36	16	1	2	19.7156
160	64.1	16	0	2	25.0391
148.3	60.42	16	0	2	27.4725
161.3	61.24	16	0	2	23.5378
164.2	74.88	16	0	2	27.7728
162	57.4	16	0	2	21.8717
159.3	69.38	16	0	2	27.3403
155	53.6	16	0	2	22.3101
160.5	71.62	16	0	2	27.8025
154	50.8	16	0	2	21.4201
147.7	59.38	16	0	2	27.2194
157.1	73.88	16	1	2	29.9347
165.3	53.98	16	1	2	19.7555
150	58.16	16	0	2	25.8489
150.5	49.34	16	0	2	21.7834
166.1	53.94	16	0	2	19.5511
166	82.78	16	0	2	30.0406
154.4	44.36	16	0	2	18.6079
156.4	67.54	16	0	2	27.6113
154.3	55.18	16	0	2	23.1766
159.6	62.1	16	0	2	24.3796
158.3	56.44	16	1	2	22.5229
165.5	63.8	16	0	2	23.293
160	64.18	16	1	2	25.0703
164.5	65.76	16	0	2	24.3013
148	58.5	16	1	2	26.7075
160	98.34	16	0	2	38.4141
160.5	65	16	0	2	25.2327
161.3	69	16	0	2	26.5204
160.3	63	16	1	2	24.5173
166	72	16	0	2	26.1286
163	52	16	0	2	19.5717
153	50	16	0	2	21.3593
160.4	114	16	0	2	44.3094
158	65	16	0	2	26.0375
161.1	72	16	0	2	27.7422
163	60	16	0	2	22.5827
166.4	66	16	0	2	23.8362
157.6	83	16	0	2	33.4169
150.4	58	16	0	2	25.6408
163.6	52	16	0	2	19.4284
153.8	52	16	0	2	21.9832
149	62	16	1	2	27.9267
157.4	82	16	0	2	33.0982
157.5	61	16	0	2	24.5906
151	56	16	0	2	24.5603
162	64	16	0	2	24.3865
163.4	72	16	0	2	26.9667
158.5	65	16	0	2	25.8735
159.4	84	16	0	2	33.06
165.4	68	16	0	2	24.8564
148.2	61	16	1	2	27.7737
157	60.94	16	0	2	24.7231
157.7	43.5	16	0	2	17.4915
156	61.02	16	0	2	25.074
155.6	48.9	16	1	2	20.1971
158.7	45.5	16	0	2	18.0658
163	76.76	16	0	2	28.8908
153.3	55.04	16	0	2	23.4204
161	53.02	16	0	2	20.4545
158	64.38	16	1	2	25.7891
164	62.4	16	0	2	23.2005
153	55.84	16	0	2	23.8541
154	60.78	16	0	2	25.6283
155	49.4	16	1	2	20.5619
165	96.2	16	0	2	35.3352
158	53.8	16	0	2	21.551
160	80.1	16	0	2	31.2891
154	52.06	16	1	2	21.9514
158.3	59.52	16	0	2	23.752
160	79	16	0	2	30.8594
147	56.66	16	0	2	26.2206
151.2	61.04	16	0	2	26.7
164.2	51.16	16	0	2	18.9751
158	60.14	16	0	2	24.0907
153.7	43.86	16	0	2	18.5661
156.3	49.88	16	0	2	20.4178
160	73	16	0	2	28.5156
156.5	44.4	16	0	2	18.1282
167	71	16	0	2	25.4581
168	54.28	16	0	2	19.2319
166	60.36	16	0	2	21.9045
161.6	39.48	16	0	2	15.118
158	82.52	16	1	2	33.0556
157	64.8	16	1	2	26.2891
162	60.54	16	0	2	23.0681
162	52.54	16	0	2	20.0198
155	57.14	16	0	2	23.7836
162	47.98	16	0	2	18.2823
165.1	42.16	16	0	2	15.467
161	72	16	0	2	27.7767
156	62.9	16	0	2	25.8465
160	57.16	16	0	2	22.3281
163	67	16	0	2	25.2174
160	49.36	16	1	2	19.2812
158	58.44	16	0	2	23.4097
156	78.8	16	1	2	32.38
159.3	52.72	16	0	2	20.7751
163	61.48	16	1	2	23.1397
167	60.68	16	1	2	21.7577
159	53.64	16	0	2	21.2175
161	63.5	16	0	2	24.4975
158	58	16	0	2	23.2335
159	58	16	0	2	22.9421
160	55.22	16	0	2	21.5703
156.4	67.5	16	0	2	27.595
168	65.26	16	0	2	23.1222
158	61.1	16	0	2	24.4752
154	53.92	16	0	2	22.7357
148	55.96	16	0	2	25.5478
157	65.26	16	0	2	26.4757
166	89.7	16	0	2	32.5519
168	52.72	16	0	2	18.6791
165.3	62.82	16	1	2	22.9907
154	66.1	16	0	2	27.8715
148.5	47.42	16	0	2	21.5035
160	71.54	16	0	2	27.9453
154	55.86	16	0	2	23.5537
165	55.16	16	0	2	20.2608
159	61.48	16	0	2	24.3187
157.5	45.28	16	0	2	18.2535
153	54.64	16	0	2	23.3414
156	46.3	16	0	2	19.0253
160	68.9	16	0	2	26.9141
160	70.16	16	0	2	27.4062
156.5	60.94	16	0	2	24.8813
161.5	66.6	16	0	2	25.5346
163.5	47.76	16	0	2	17.8661
165	72.3	16	0	2	26.5565
152	65.76	16	1	2	28.4626
155	50.44	16	0	2	20.9948
161	66.96	16	0	2	25.8323
160	68.32	16	0	2	26.6875
162.2	51.82	16	0	2	19.6968
151.8	52	16	0	2	22.5663
150	49.86	16	0	2	22.16
164.4	59.9	16	0	2	22.1627
160	75.6	16	0	2	29.5312
147	57.58	16	1	2	26.6463
153.6	78.28	16	1	2	33.1794
148	47.92	16	1	2	21.8773
164.3	61.24	16	0	2	22.6861
161.5	66.48	16	0	2	25.4886
154	49.6	16	0	2	20.9142
161.5	59.68	16	0	2	22.8815
158	46.76	16	0	2	18.731
161	56.62	16	0	2	21.8433
155.5	65.98	16	0	2	27.2867
155	60.62	16	0	2	25.232
160	60.18	16	0	2	23.5078
161	66.68	16	0	2	25.7243
151	45.86	16	1	2	20.1132
159	55.8	16	0	2	22.0719
154.5	49.1	16	1	2	20.5695
167.8	69.58	16	1	2	24.7116
157.9	50.88	16	1	2	20.4072
163	57.6	16	1	2	21.6794
164	60.9	16		2	22.6428
147	48.2	16		2	22.3055
158	52.24	16		2	20.9261
165.1	66.58	16		2	24.4258
156.6	67.2	16		2	27.4022
163.3	67.84	16		2	25.4398
169	63.8	16		2	22.3382
163.2	78.32	16		2	29.4058
158	51.6	16		2	20.6698
163	58.84	16		2	22.1461
159.5	65.66	16		2	25.8095
153.2	51.62	16		2	21.9938
156	59	16		2	24.2439
159	45.12	16		2	17.8474
156	46.3	16		2	19.0253
162	69.1	16		2	26.3298
152	48.6	17	0	2	21.0353
158.3	61.9	17	1	2	24.7018
155.9	73.95	17	0	2	30.4261
153.8	48.8	17	1	2	20.6304
154.6	48.6	17	0	2	20.3337
173.3	73.3	17	0	2	24.4066
153.6	63.74	17	1	2	27.0165
150	41.12	17	0	2	18.2756
160.4	57.68	17	1	2	22.419
152	48.86	17	0	2	21.1479
150	42.76	17	0	2	19.0044
158.7	53.86	17	0	2	21.3852
155.5	51.22	17	0	2	21.1826
153	58.26	17	0	2	24.8879
166.5	54.12	17	0	2	19.5222
157	59.26	17	0	2	24.0415
161	48.94	17	0	2	18.8804
156.6	57	17	0	2	23.243
157	59.36	17	0	2	24.0821
159	62.44	17	0	2	24.6984
157.3	47.48	17	0	2	19.189
158	60.7	17	0	2	24.315
150	63.34	17	0	2	28.1511
159.1	50.24	17	0	2	19.8477
160.2	59.82	17	0	2	23.3089
152.5	56.54	17	0	2	24.3117
156.5	52.76	17	0	2	21.5415
156	62.84	17	1	2	25.8218
158.5	61	17	0	2	24.2813
158.3	62.5	17	0	2	24.9412
145	43.06	17	1	2	20.4804
167.7	67.88	17	0	2	24.1366
156.7	46.26	17	0	2	18.8394
154.5	44.9	17	0	2	18.81
160	68.2	17	0	2	26.6406
162.3	55.14	17	0	2	20.9329
154	56.14	17	0	2	23.6718
154.5	64.74	17	1	2	27.1216
162	72.66	17	0	2	27.6863
161.3	78.9	17	0	2	30.3255
143.5	40.78	17	0	2	19.8036
156.2	61.66	17	1	2	25.2721
148.8	48.54	17	0	2	21.9227
155.3	66.22	17	1	2	27.4566
163	72.86	17	0	2	27.4229
157.3	55.56	17	1	2	22.4546
151.5	60.72	17	1	2	26.4549
163	65.68	17	0	2	24.7205
167	58.66	17	0	2	21.0334
154.8	51.2	17	0	2	21.3662
150.7	50.54	17	0	2	22.254
163	67	17	0	2	25.2174
161	45.12	17	0	2	17.4067
156.4	60.85	17	1	2	24.8764
155	65.1	17	0	2	27.0968
160	58.16	17	0	2	22.7187
151	61	17	0	2	26.7532
152.1	60.9	17	1	2	26.3244
159.2	72.5	17	1	2	28.6057
149.5	54.84	17	0	2	24.5366
158	72.82	17	1	2	29.17
159	77.58	17	0	2	30.6871
152.5	50.68	17	0	2	21.792
164.8	61.94	17	1	2	22.8064
158	59.34	17	1	2	23.7702
154.4	63.44	17	1	2	26.6115
155.3	46.08	17		2	19.106
157.5	51.42	17	1	2	20.7286
158	63.58	17	0	2	25.4687
150.2	56.32	17	1	2	24.9645
149.4	48.62	17	0	2	21.7828
156.2	68.72	17	0	2	28.1657
147.4	47.82	17	0	2	22.0097
159.2	53.14	17	0	2	20.967
146.5	55.3	17	0	2	25.7662
180	79.4	17	0	2	24.5062
155.2	50.46	17	0	2	20.949
156.5	51.18	17	0	2	20.8964
156	56.26	17	0	2	23.118
162	60.52	17	0	2	23.0605
153.6	48.98	17	0	2	20.7604
145.5	62.4	17	0	2	29.4753
155	52.54	17	1	2	21.8689
149.8	70.4	17	0	2	31.3725
163	75.9	17	0	2	28.5671
154.5	60.3	17	0	2	25.2616
144.4	50.1	17	0	2	24.0272
161	61.86	17	0	2	23.8648
154	56.56	17	0	2	23.8489
153.1	61.6	17	0	2	26.2803
152.4	65.32	17	0	2	28.1239
160	84.28	17	0	2	32.9219
152	48	17	0	2	20.7756
168.9	66.72	17	0	2	23.3882
163	53.22	17	0	2	20.0309
154	77.64	17	0	2	32.7374
148	40.67	17	0	2	18.5674
163.5	82.5	17	0	2	30.8616
161.5	63.58	17	1	2	24.3767
149.8	47.8	17	0	2	21.3012
157	53.76	17	0	2	21.8102
156.5	50.1	17		2	20.4555
160	50.78	17	0	2	19.8359
155.1	62.96	17	0	2	26.1723
160	69.44	17	0	2	27.125
155.3	54.64	17	0	2	22.6552
161.5	48.58	17	0	2	18.6257
164	80.84	17	0	2	30.0565
160	51.66	17	0	2	20.1797
154.3	49.44	17	1	2	20.7657
160.1	56.5	17	1	2	22.0428
156.5	70.12	17	0	2	28.6295
161	74.06	17	0	2	28.5714
168.2	57.88	17	0	2	20.4586
153	69.2	17	0	2	29.5613
156.4	60.94	17	0	2	24.9132
150	78.5	17	0	2	34.8889
159	74	17	0	2	29.271
151	54	17	0	2	23.6832
149.5	46	17	0	2	20.5814
154	54	17	0	2	22.7694
155	61.5	17	0	2	25.5983
159.5	58.78	17	1	2	23.1051
154.5	61.08	17	0	2	25.5883
163.3	59.64	17	0	2	22.3648
147	62	17	0	2	28.6917
154	72.1	17	0	2	30.4014
154.5	59.94	17	0	2	25.1108
160.2	52.5	17		2	20.4566
156.2	65	17	0	2	26.641
158.4	54	17	0	2	21.522
144	65.5	17	1	2	31.5876
167	73.5	17	0	2	26.3545
166	65	17	0	2	23.5883
159.7	67.5	17	0	2	26.4663
163.5	64	17	0	2	23.9411
159	72	17	0	2	28.4799
159.5	58	17	0	2	22.7985
164.6	62	17	0	2	22.884
150	53	17	0	2	23.5556
159	53	17	0	2	20.9644
159	62.5	17	1	2	24.7221
159	46	17	0	2	18.1955
163	66	17	0	2	24.841
151	51	17	0	2	22.3674
151.2	51	17	0	2	22.3083
151.2	50	17	0	2	21.8709
157	79	17	0	2	32.05
157.3	72	17	0	2	29.0988
150	94	17	0	2	41.7778
164	51	17	0	2	18.9619
159	54	17	0	2	21.3599
152.5	74	17	0	2	31.8194
140.7	40	17	0	2	20.2056
155.7	55	17	0	2	22.6874
150.3	58	17	0	2	25.675
163.4	90	17	1	2	33.7084
168.6	83	17	0	2	29.1987
159.4	62	17	0	2	24.4014
164.4	68	17	0	2	25.1597
160	57	17	1	2	22.2656
155.1	50	17	0	2	20.7848
157	61	17	0	2	24.7475
151.2	57	17	0	2	24.9328
156.5	66	17	0	2	26.9473
149.3	52	17	0	2	23.3283
159.2	56	17	0	2	22.0954
159.1	63	17	0	2	24.8886
151	55	17	0	2	24.1217
155.5	86	17	0	2	35.5662
163	96	17		2	36.1323
159	61	17	0	2	24.1288
147	45	17	1	2	20.8247
158	60	17	0	2	24.0346
158.8	59	17	1	2	23.3965
153.4	52	17	0	2	22.098
157.8	60	17	0	2	24.0956
146	72	17	1	2	33.7774
157	63	17	0	2	25.5588
147.6	61	17	0	2	27.9999
150.7	50	17	0	2	22.0163
161.8	50	17	0	2	19.0991
160.2	78	17	0	2	30.3927
154	65	17	1	2	27.4077
166.2	56	17	0	2	20.2734
156.5	66	17	0	2	26.9473
158.5	73	17	0	2	29.0579
153.2	51	17	0	2	21.7296
151.5	56	17	1	2	24.3985
171.2	60	17	0	2	20.4712
164.5	63	17	0	2	23.2814
163.6	79	17	0	2	29.5162
163.4	67	17	0	2	25.094
160.2	79	17	0	2	30.7824
161.6	60	17	1	2	22.9757
166.3	61	17	0	2	22.0569
154.4	67	17	1	2	28.1048
158.8	66	17	0	2	26.1724
156.4	58	17	0	2	23.7113
160.4	71	17	0	2	27.5962
156.4	54	17	0	2	22.076
155.4	49.46	17	1	2	20.481
169.8	69.3	17	0	2	24.0358
155.2	52.2	17	0	2	21.6714
151.5	48.22	17	0	2	21.0088
156.2	44.9	17	1	2	18.4028
143.5	48.2	17	1	2	23.4069
165.3	63.6	17	1	2	23.2762
164	60.84	17	0	2	22.6205
153.9	45	17	0	2	18.9992
153.9	29	17	0	2	12.2439
166	56.78	17	1	2	20.6053
168	52.3	17	0	2	18.5303
158.3	47.46	17	1	2	18.9394
169.6	52.12	17	0	2	18.1198
167.1	70.76	17	0	2	25.3417
165	49.42	17	1	2	18.1524
158.3	47.08	17	0	2	18.7877
159.7	67.54	17	0	2	26.482
160	68	17	0	2	26.5625
159.9	58.62	17	0	2	22.9271
155.7	43.64	17	0	2	18.0015
152	54.78	17	1	2	23.7102
162	48.94	17	0	2	18.6481
155	57	17	1	2	23.7253
157	53.64	17	0	2	21.7615
163	45.96	17	1	2	17.2984
164	86.06	17	0	2	31.9973
165	68	17	0	2	24.977
167	79.8	17	0	2	28.6134
150	34.86	17	0	2	15.4933
161	56.3	17	0	2	21.7198
152	45.15	17	0	2	19.5421
158	67.82	17	0	2	27.1671
159	52.6	17	1	2	20.8061
164	52.88	17	0	2	19.6609
159	65.28	17	0	2	25.8218
161	56.64	17	0	2	21.851
164	49.96	17	0	2	18.5753
162	57.58	17	0	2	21.9403
160	73.74	17	0	2	28.8047
159	55.66	17	0	2	22.0165
150	52.16	17	0	2	23.1822
157	61.1	17	0	2	24.788
153	54.78	17	0	2	23.4013
148.1	49.2	17	0	2	22.4313
160	69.66	17	0	2	27.2109
152	48	17	0	2	20.7756
163	48.14	17	0	2	18.1189
148.8	70.56	17	0	2	31.8678
155.7	68.88	17	0	2	28.4129
162	55.16	17	1	2	21.0181
156.2	43.94	17	0	2	18.0093
164	66	17	0	2	24.539
151	54	17	0	2	23.6832
158	63	17	0	2	25.2363
153	53.36	17	0	2	22.7947
164.2	77.05	17	0	2	28.5776
166	60.7	17	0	2	22.0279
163	56.9	17	0	2	21.4159
159	46.14	17	0	2	18.2509
160	64.12	17	0	2	25.0469
183	70.56	17	0	2	21.0696
165	50.02	17	0	2	18.3728
151.7	51.26	17	0	2	22.2745
164	66.5	17	0	2	24.7249
150	57.46	17	0	2	25.5378
159.6	55.78	17	0	2	21.8984
152	65.18	17	0	2	28.2116
159	54.78	17	0	2	21.6684
157	57.24	17	1	2	23.222
160	75.2	17	0	2	29.375
162	59.58	17	0	2	22.7023
169	61.48	17	0	2	21.5259
161.5	55.32	17	0	2	21.2098
150	54.64	17	0	2	24.2844
160	50	17	0	2	19.5312
160	57.76	17	0	2	22.5625
153.6	64.74	17	0	2	27.4404
155	65.46	17	0	2	27.2466
150	60.2	17	0	2	26.7556
157	53	17	0	2	21.5019
152.3	51.88	17	0	2	22.3666
172	63.3	17	0	2	21.3967
162	70.4	17	0	2	26.8252
162	64.2	17	0	2	24.4627
153	73	17	0	2	31.1846
165.5	82.5	17	0	2	30.1202
172	58.56	17	0	2	19.7945
168	60.64	17	1	2	21.4853
154	51.52	17	0	2	21.7237
153	60.54	17	0	2	25.8618
156	53.28	17	0	2	21.8935
166	68.8	17	0	2	24.9673
160	53.3	17	0	2	20.8203
157	71.78	17	0	2	29.1209
156	65.8	17	0	2	27.0381
168	70.82	17	0	2	25.0921
161	68.42	17	0	2	26.3956
157	72.68	17	0	2	29.486
155	66.22	17	0	2	27.563
160	48.82	17	0	2	19.0703
162	67.4	17	0	2	25.6821
160	57.92	17	0	2	22.625
161	75.5	17	0	2	29.127
172	66.6	17	0	2	22.5122
167	58.22	17	0	2	20.8756
168	62.64	17	0	2	22.1939
150.3	45.46	17	1	2	20.1239
148	52.44	17	0	2	23.9408
172	59.32	17	0	2	20.0514
164	63.68	17	1	2	23.6764
159	92.46	17	0	2	36.5729
141	35.12	17	0	2	17.6651
152	45.98	17		2	19.9013
156.8	52.62	17	0	2	21.4022
155	62.9	17	0	2	26.1811
156	65.48	17	0	2	26.9066
149	47.64	17	0	2	21.4585
165	69.84	17	0	2	25.6529
167.7	47.82	17	0	2	17.0037
151.5	51.74	17	0	2	22.5425
158.5	51.92	17	0	2	20.6669
168	74.74	17	0	2	26.481
162	75.08	17	0	2	28.6084
157	65.72	17	0	2	26.6623
166	59.58	17	0	2	21.6214
160	52.98	17	1	2	20.6953
150	55.58	17	0	2	24.7022
152.5	51.14	17	0	2	21.9898
173	69.34	17	1	2	23.1682
166	70.24	17	0	2	25.4899
164	69.26	17	0	2	25.751
155	54.4	17	0	2	22.6431
145	48.7	17	0	2	23.1629
165	59.6	17	1	2	21.8916
160.1	67.98	17	0	2	26.5215
170.2	82	17	0	2	28.3071
161	50.96	17	1	2	19.6597
163.5	68.76	17	0	2	25.7217
157	61.02	17	0	2	24.7556
151	50.26	17	0	2	22.0429
163	66.36	17	0	2	24.9765
155	58.8	17	0	2	24.4745
153	54.54	17	0	2	23.2987
158.1	66.4	17	0	2	26.5647
155	43.82	17	0	2	18.2393
165	62.2	17	0	2	22.8466
155	61.8	17	0	2	25.7232
161	49.46	17	0	2	19.0811
153	61.58	17	0	2	26.3061
153.3	69.74	17	0	2	29.6755
151	50.76	17	0	2	22.2622
153	49.5	17	0	2	21.1457
167	63.9	17	1	2	22.9123
170	90.9	17	1	2	31.4533
156	66.64	17	0	2	27.3833
158.3	50.78	17	0	2	20.2643
163.2	50.7	17	1	2	19.0356
149	55.88	17	0	2	25.17
156.2	71	17	1	2	29.1002
162.5	82.14	17	0	2	31.1063
155.6	51.82	17	0	2	21.4032
183.5	61	17	0	2	18.1158
155	58.84	17	1	2	24.4912
162.5	72.3	17	0	2	27.3799
163	65.1	17	0	2	24.5022
157.8	61.4	17	0	2	24.6578
169.1	62	17	1	2	21.6823
159.4	53.9	17	0	2	21.2135
153.1	67.54	17	0	2	28.8145
161	67.82	17	0	2	26.1641
152	50.68	17	0	2	21.9356
154	71.4	17	0	2	30.1063
162	64.9	17	0	2	24.7295
161	58.34	17	1	2	22.5068
163	67.3	17	0	2	25.3303
158	61.74	17	0	2	24.7316
166	64.1	17	0	2	23.2617
154	46.02	17	0	2	19.4046
158	62.3	17	1	2	24.9559
157.2	63	17	0	2	25.4939
156.1	53.7	17	0	2	22.0378
157.2	51.94	17	1	2	21.0183
154.4	73.06	17	0	2	30.6468
172.6	63.64	17	1	2	21.3623
163.6	58.04	17	1	2	21.6851
167	67.82	17	0	2	24.3178
167	66.34	17	0	2	23.7872
158.1	56.5	17	1	2	22.604
156.1	50.94	17	0	2	20.9051
149.2	53.76	17	1	2	24.1502
166	77.16	17	0	2	28.0012
166.2	61.06	17	1	2	22.1052
166.8	64.96	17	1	2	23.3482
153	68	17	1	2	29.0487
163	65	17	0	2	24.4646
166	80	17	1	2	29.0318
174	102	17	1	2	33.6901
170	68	17	0	2	23.5294
166	55.8	17	0	2	20.2497
160	53	17		2	20.7031
158	54	17		2	21.6311
151	59.64	17		2	26.1567
151.6	63.02	17		2	27.4208
153	62.26	17		2	26.5966
154	61.18	17		2	25.7969
159.1	52	17		2	20.543
166	71	17		2	25.7657
149.2	40	17		2	17.9689
163.1	58	17		2	21.8032
152	61.5	17		2	26.6188
160	58.2	17		2	22.7344
146	62.46	17		2	29.3019
159	80.3	17		2	31.763
159	74	17		2	29.271
159	57.05	18	0	2	22.5664
154.1	46.95	18	0	2	19.7711
161.4	70.9	18	1	2	27.2169
149.6	57.5	18	0	2	25.6924
153.5	45.95	18	1	2	19.5015
156	57.34	18	0	2	23.5618
167	70.8	18	0	2	25.3864
158.4	53.54	18	0	2	21.3387
164.7	75.62	18	0	2	27.8772
158.4	66.06	18	0	2	26.3286
159.5	56.8	18	0	2	22.3268
150.5	55.98	18	0	2	24.715
153	64.12	18	0	2	27.3912
156	58.02	18	1	2	23.8412
157.7	79.76	18	0	2	32.0717
159.2	52.5	18	0	2	20.7144
155	49.24	18	0	2	20.4953
149.2	48.9	18	0	2	21.967
159	53.78	18	0	2	21.2729
144.5	64.52	18	0	2	30.9
154.6	66.04	18	0	2	27.6305
155.8	58.16	18	0	2	23.9601
153	51.78	18	0	2	22.1197
156.5	49.74	18	0	2	20.3085
152.3	64.36	18	0	2	27.747
158	72.04	18	0	2	28.8576
159	67.68	18	0	2	26.7711
157	44.46	18	0	2	18.0372
153.3	81.06	18	1	2	34.4923
159.5	56.08	18	0	2	22.0438
163.4	61.52	18	0	2	23.0416
151.9	49.8	18	0	2	21.5831
161.1	68.84	18	0	2	26.5247
164	65.98	18	0	2	24.5315
156	62.8	18	0	2	25.8054
154.3	66	18	0	2	27.7212
169.5	57.02	18	0	2	19.8467
160	51.18	18	0	2	19.9922
151	53.44	18	1	2	23.4376
163	65.54	18	0	2	24.6678
163.6	70.9	18	1	2	26.4899
154	67.94	18		2	28.6473
149	49.1	18	0	2	22.1161
158.7	62.28	18	0	2	24.7283
153.8	50.14	18	0	2	21.1969
155.2	58.58	18	0	2	24.3201
151	46.72	18	0	2	20.4903
152	58.54	18	0	2	25.3376
152	54.3	18	1	2	23.5024
160.9	54.78	18	0	2	21.1597
150	42.9	18	0	2	19.0667
154.5	52	18	0	2	21.7844
155.7	68.66	18	0	2	28.3222
164.6	76.96	18	1	2	28.4057
158.5	67.76	18	0	2	26.9721
159.2	48.7	18	0	2	19.2151
151	55.42	18	0	2	24.306
158.3	67.94	18	0	2	27.1121
163.4	66.88	18	0	2	25.0491
153	51.4	18	0	2	21.9574
165	63.66	18	0	2	23.3829
163.5	58.58	18	0	2	21.9136
155	54.2	18	1	2	22.5598
157	57.6	18	0	2	23.3681
156.5	53.88	18	0	2	21.9988
165	62.02	18	1	2	22.7805
152.9	59.68	18	0	2	25.5278
165	72.96	18	0	2	26.7989
153.6	65.3	18	0	2	27.6777
164.8	50.7	18	0	2	18.6678
147.6	71.58	18	1	2	32.8563
154.2	49.36	18	0	2	20.759
151.5	48.52	18	0	2	21.1395
154.6	50.5	18	0	2	21.1287
146	44.96	18	0	2	21.0921
160.7	59.72	18	0	2	23.1253
159.6	78.06	18	0	2	30.6452
155.1	62.1	18	0	2	25.8148
158	80.28	18	0	2	32.1583
161	55.48	18	0	2	21.4035
172.2	67.7	18	0	2	22.8309
158.8	48.28	18	1	2	19.1455
159	62.24	18	0	2	24.6193
165.5	78.86	18	0	2	28.7913
161.6	68.98	18	0	2	26.4144
157.2	57.12	18	1	2	23.1144
152.1	62.64	18	1	2	27.0765
154.3	61.86	18	0	2	25.9823
159	56.44	18	0	2	22.3251
161.5	59.9	18	0	2	22.9658
153.5	54.86	18	1	2	23.283
160	60.14	18	0	2	23.4922
164.05	55.96	18	1	2	20.7934
168.6	65.26	18	0	2	22.9579
151.4	60.46	18	0	2	26.3765
155	59	18	0	2	24.5578
149.1	58.22	18	0	2	26.1889
151.4	49.9	18	0	2	21.7695
155	41.26	18	0	2	17.1738
166	68.62	18	0	2	24.902
156.5	61.26	18	1	2	25.012
157	61.26	18	0	2	24.8529
165	62.1	18	1	2	22.8099
156.3	80.8	18	0	2	33.0745
157	99.2	18	0	2	40.245
156	48.76	18	1	2	20.0362
155.3	46.58	18	0	2	19.3133
150	58.3	18	0	2	25.9111
156.8	68.84	18	0	2	27.9994
158	63	18	0	2	25.2363
162.5	62.16	18	0	2	23.5399
169.5	56.6	18	0	2	19.7005
156.5	56.96	18	0	2	23.2563
155	56.62	18	0	2	23.5671
159.6	65.34	18	0	2	25.6515
153.6	57.58	18	0	2	24.4056
125.1	52.48	18	0	2	33.5335
155.5	59.66	18	1	2	24.673
188.3	79.38	18	0	2	22.3878
152.3	55.84	18	0	2	24.0739
161.4	61.64	18	0	2	23.6622
153.3	55.62	18	1	2	23.6672
153.8	67.92	18	0	2	28.7134
158	63.54	18	0	2	25.4527
151	47.56	18	0	2	20.8587
158.3	75.1	18	0	2	29.9694
163.3	80.08	18	0	2	30.0297
159	56.95	18	0	2	22.5268
150	62.8	18	0	2	27.9111
158	49.2	18	0	2	19.7084
155.9	58	18	0	2	23.8636
154.4	63	18	0	2	26.4269
159.8	67	18	0	2	26.2374
161	56	18	0	2	21.6041
159.6	64	18	0	2	25.1255
160.5	71	18	0	2	27.5618
153	61	18	0	2	26.0584
158.7	72	18	0	2	28.5877
149.9	43	18	0	2	19.1366
159	87.5	18	0	2	34.611
152.4	55	18	0	2	23.6806
158.8	57.5	18	0	2	22.8017
161.8	60.5	18	0	2	23.1099
162	108.5	18	0	2	41.3428
156	72	18	0	2	29.5858
157	51.6	18	1	2	20.9339
156	50.1	18	0	2	20.5868
155	53	18	0	2	22.0604
159	49.38	18	0	2	19.5325
157	60.04	18	0	2	24.358
164.4	60.6	18	1	2	22.4217
157.3	50.74	18	0	2	20.5066
157	69.88	18	0	2	28.35
157	84.32	18	0	2	34.2083
152.5	46.3	18		2	19.9086
168	60.5	18	0	2	21.4357
164.2	74.5	18	1	2	27.6319
158.3	66.5	18	0	2	26.5375
158.3	60	18	0	2	23.9436
152.3	54.5	18	0	2	23.4961
158	68	18		2	27.2392
165	75	18		2	27.5482
158	78.5	18	0	2	31.4453
142.5	40.5	18	0	2	19.9446
163.3	55	18	0	2	20.6248
161	75.5	18	0	2	29.127
155	58.5	18	1	2	24.3496
171	63.5	18	1	2	21.7161
153	73	18	0	2	31.1846
156	68.5	18	1	2	28.1476
161	48	18	0	2	18.5178
169.2	67	18	0	2	23.4031
165.2	60	18	0	2	21.9852
158	61	18	1	2	24.4352
148	54	18	0	2	24.653
151	65	18	1	2	28.5075
155	46.5	18	0	2	19.3548
149	59	18	0	2	26.5754
162	62	18	0	2	23.6244
156.7	77	18	0	2	31.3583
160.7	59	18		2	22.8465
153.6	64	18	0	2	27.1267
158.5	81	18	1	2	32.2423
162	93	18	0	2	35.4367
159.2	49	18	0	2	19.3335
157	55	18	0	2	22.3133
162.8	62	18	0	2	23.3928
168.6	69	18	0	2	24.2736
152	51	18	0	2	22.0741
155.2	55	18	0	2	22.8339
160	70	18	0	2	27.3437
158.5	72	18	1	2	28.6599
168.6	70	18	0	2	24.6254
158.9	76	18	0	2	30.1
150.4	72	18	0	2	31.83
154.4	67	18	0	2	28.1048
152.8	68	18	0	2	29.1247
154.5	66	18	0	2	27.6495
147	56	18	0	2	25.9151
151	60	18	1	2	26.3146
159	50	18	0	2	19.7777
150	70	18	1	2	31.1111
150	74	18	1	2	32.8889
163	58	18	0	2	21.83
149	63	18	0	2	28.3771
158.3	52	18	0	2	20.7511
158	74	18	0	2	29.6427
156.1	69	18	0	2	28.3167
154.5	66	18	0	2	27.6495
152.8	59	18	0	2	25.27
163.5	70	18	0	2	26.1856
157.1	51	18	0	2	20.6642
152.5	50	18	0	2	21.4996
155	49	18	0	2	20.3954
166.5	65	18	0	2	23.4469
166.3	64	18		2	23.1417
158.5	55	18	0	2	21.8929
158.5	50	18	0	2	19.9027
161.5	56	18	1	2	21.4705
170.1	84	18	0	2	29.0316
159	68	18	1	2	26.8977
152.4	65	18	1	2	27.9862
161.5	54	18	0	2	20.7037
156.4	61	18	1	2	24.9377
172.4	65	18	1	2	21.8695
158.1	55	18	1	2	22.0039
158.7	62	18	1	2	24.6172
158.5	46	18	0	2	18.3105
161.2	63	18	1	2	24.2443
152.7	54	18	0	2	23.1588
155.2	51	18	0	2	21.1732
157	69	18	0	2	27.993
157.5	61	18	0	2	24.5906
158.5	88	18	0	2	35.0287
159.6	86.64	18	1	2	34.0136
152.6	44.74	18	0	2	19.2126
168.3	70	18	0	2	24.7132
167	62.8	18	0	2	22.5178
157	59.12	18	0	2	23.9847
175.5	102.9	18	0	2	33.4088
154	41.46	18	0	2	17.4819
167.1	65.3	18	0	2	23.3862
154.2	48.9	18	0	2	20.5655
163.1	54.1	18	0	2	20.3371
169.1	64.26	18	0	2	22.4726
163.5	57.6	18	0	2	21.547
163.4	50.5	18	0	2	18.9142
167	64.8	18	0	2	23.235
157	51.8	18	1	2	21.0151
155.7	56.9	18	0	2	23.4712
158.4	57.5	18	0	2	22.917
159	51.34	18	1	2	20.3077
164	58.88	18	0	2	21.8917
161.3	68.76	18	0	2	26.4282
149.5	57.98	18	0	2	25.9415
158	70.26	18	0	2	28.1445
163	87.02	18	0	2	32.7525
158	65.3	18	0	2	26.1577
166	65.24	18	0	2	23.6754
150	48.8	18	0	2	21.6889
160	57.3	18	0	2	22.3828
163	55.4	18	0	2	20.8514
140	42.2	18	0	2	21.5306
154	61.72	18	0	2	26.0246
158	51.4	18	1	2	20.5896
156	63.68	18	0	2	26.167
153.9	56.46	18	1	2	23.8377
155.5	60.98	18	1	2	25.2189
169.2	64.02	18	0	2	22.3622
159.5	61.66	18	0	2	24.2372
158.5	52.62	18	1	2	20.9456
164	70.86	18	0	2	26.3459
152.9	61.84	18	0	2	26.4518
158.5	48.82	18	1	2	19.433
160.4	67.8	18	1	2	26.3524
163.3	58.16	18	0	2	21.8098
150	61.44	18	0	2	27.3067
159	56.4	18	0	2	22.3092
162	45.58	18	1	2	17.3678
156	49.52	18	1	2	20.3485
154	45.86	18	1	2	19.3372
155	65.02	18	0	2	27.0635
155	67.78	18	0	2	28.2123
165	61.54	18	0	2	22.6042
161	57.76	18	0	2	22.2831
161	56.48	18	0	2	21.7893
160	48.92	18	0	2	19.1094
152	53.16	18	0	2	23.009
159	58.56	18	1	2	23.1636
164.3	70.86	18	0	2	26.2498
153.7	52.1	18	0	2	22.0541
152.5	51.12	18	0	2	21.9812
158.3	62.84	18	0	2	25.0769
167.4	54.98	18	0	2	19.6198
154.5	57.18	18	0	2	23.9545
165.5	66.88	18	0	2	24.4174
153.1	65.9	18	0	2	28.1148
161.3	63.56	18	0	2	24.4295
159	61.58	18	0	2	24.3582
150	47.76	18	0	2	21.2267
155.5	54.98	18	0	2	22.7376
155	56.32	18	0	2	23.4422
156	71.64	18	0	2	29.4379
158	65.62	18	0	2	26.2859
168	63.54	18	0	2	22.5128
156	54.28	18	0	2	22.3044
181	59.96	18	0	2	18.3022
156	70.58	18	0	2	29.0023
167.2	61.14	18	1	2	21.8702
158.4	62.98	18	0	2	25.1011
162	60.44	18	0	2	23.03
165	66.94	18	0	2	24.5877
156.3	56.2	18	0	2	23.0048
164	51.54	18	0	2	19.1627
153	60.28	18	0	2	25.7508
185	61.86	18	1	2	18.0745
156	66.5	18	0	2	27.3258
154	58.6	18	1	2	24.7091
153	47.06	18	0	2	20.1034
152	50.68	18	0	2	21.9356
155	61.88	18	0	2	25.7565
154.3	52.06	18	1	2	21.8661
168	95.1	18	0	2	33.6947
160	51.28	18	0	2	20.0312
162	68.08	18	0	2	25.9412
157	53.16	18	0	2	21.5668
166	77.62	18	1	2	28.1681
150	71.92	18	0	2	31.9644
157	47.72	18	0	2	19.3598
163	61.7	18	0	2	23.2226
154	43.16	18	0	2	18.1987
157.2	54.14	18	1	2	21.9085
160	50.2	18	0	2	19.6094
158	63.2	18	0	2	25.3165
163	54.12	18	0	2	20.3696
161	84	18	0	2	32.4062
159.4	48.74	18	0	2	19.1827
162	61.48	18	0	2	23.4263
162	45.1	18	0	2	17.1849
150.5	48.6	18	0	2	21.4567
160.3	57.76	18	0	2	22.4781
148.5	53.1	18	1	2	24.0792
148	70.5	18	0	2	32.1859
159	46.1	18	0	2	18.235
158	51.22	18	0	2	20.5175
154	46.62	18	0	2	19.6576
162	55.98	18	1	2	21.3306
164	79.72	18	0	2	29.6401
164	53.58	18	0	2	19.9212
169	64	18	0	2	22.4082
157	52.54	18	0	2	21.3153
166	75.94	18	0	2	27.5584
156	47.2	18	0	2	19.3951
156	46.26	18	0	2	19.0089
148	46.2	18	0	2	21.092
163	106.5	18	0	2	40.0843
159	74.72	18	0	2	29.5558
167	98.08	18	0	2	35.168
167	53.9	18	0	2	19.3266
157	55.56	18	0	2	22.5405
168	88.54	18	0	2	31.3705
161	43.12	18	0	2	16.6352
167	79.1	18	0	2	28.3624
152	55.34	18	0	2	23.9526
167	60.02	18	0	2	21.521
149.3	81.2	18	0	2	36.4281
157	67.18	18	0	2	27.2547
168	64.5	18	0	2	22.8529
160	73.58	18	0	2	28.7422
155	51.88	18	0	2	21.5942
152	49.96	18	0	2	21.624
159	56.8	18	0	2	22.4675
148	50.8	18	0	2	23.1921
148	46.44	18	0	2	21.2016
153	65.4	18	0	2	27.938
164	52.34	18	1	2	19.4601
157	45.86	18	1	2	18.6052
168	71.02	18	1	2	25.163
158	48.64	18	0	2	19.4841
156.2	81	18	0	2	33.1988
[truncated: 1,158 more rows]
