# Supplementary material for: The Accuracy of Praziquantel Dose Poles for Mass Treatment of Schistosomiasis in School Girls in KwaZulu-Natal, South Africa
Source: PLoS Negl Trop Dis. 2016 May 3;10(5):e0004623. doi: 10.1371/journal.pntd.0004623 (PMC4854411; doi:10.1371/journal.pntd.0004623)
Supplement: S2 Dataset — (XLSX) [file pntd.0004623.s003.xlsx]

## Sheet: MB_Dosepoles_data3
ID	Height	Heigh_centimeters	Weight	Age	Grade	Schisto_status	Cohort	BMI	BMI_c	Overweight_obese	Height_WHO	TD_WHO	ED_WHO	DC_WHO	Tablets_WHO	Insufficient_dose	TD_WHO_BMI	ED_WHO_BMI	DC_WHO_BMI	ADC_WHO_BMI	Tablets_WHO_BMI	Height_MDP	TD_MDP	ED_MDP	DC_MDP	ADC_MDP	TD_MDP_BMI	ED_MDP_BMI	DC_MDP_BMI	ADC_MDP_BMI	Tablets_MDP_BMI	TD_60	ED_60	DC_60	ADC_60
1	1.31	131	26.84	10	2	1	1	15.6401	1	0	3	1200	44.7094	2	2	0	1200	44.7094	2	2	2	3	1200	44.7094	2	2	1200	44.7094	2	2	2	1800	67.0641	3	3
2	1.335	133.5	28.62	10	3	0	1	16.0586	1	0	3	1200	41.9287	2	2	0	1200	41.9287	2	2	2	3	1200	41.9287	2	2	1200	41.9287	2	2	2	1800	62.8931	3	3
3	1.411	141.1	31.5	11	4	1	1	15.8218	1	0	4	1500	47.619	2	2.5	0	1500	47.619	2	2	2.5	4	1500	47.619	2	2	1500	47.619	2	2	2.5	2250	71.4286	3	3
4	1.4	140	40.4	10	4	1	1	20.6122	2	1	4	1500	37.1287	1	2.5	0	2100	51.9802	2	2	3.5	4	1500	37.1287	1	2	2100	51.9802	2	2	3.5	2250	55.6931	2	2
5	1.284	128.4	23.88	10	4	0	1	14.4845	0	0	3	1200	50.2513	2	2	0	1200	50.2513	2	2	2	3	1200	50.2513	2	2	1200	50.2513	2	2	2	1800	75.3769	3	3
6	1.342	134.2	41.3	10	4	1	1	22.9322	2	1	3	1200	29.0557	0	2	1	1800	43.5835	2	2	3	3	1200	29.0557	0	1	1800	43.5835	2	2	3	1800	43.5835	2	2
7	1.375	137.5	30.4	10	4	0	1	16.0793	1	0	3	1200	39.4737	1	2	0	1200	39.4737	1	2	2	3	1200	39.4737	1	2	1200	39.4737	1	2	2	1800	59.2105	2	2
8	1.385	138.5	30.5	11	3	1	1	15.9001	1	0	4	1500	49.1803	2	2.5	0	1500	49.1803	2	2	2.5	4	1500	49.1803	2	2	1500	49.1803	2	2	2.5	2250	73.7705	3	3
9	1.514	151.4	39.88	12	5	1	1	17.3982	1	0	5	1800	45.1354	2	3	0	1800	45.1354	2	2	3	5	1800	45.1354	2	2	1800	45.1354	2	2	3	2700	67.7031	3	3
10	1.381	138.1	51.1	10	2	1	1	26.7938	3	1	4	1500	29.3542	0	2.5	1	2100	41.0959	2	2	3.5	4	1500	29.3542	0	1	2100	41.0959	2	2	3.5	2250	44.0313	2	2
11	1.487	148.7	40.86	10	2	0	1	18.4789	1	0	4	1500	36.7107	1	2.5	0	1500	36.7107	1	2	2.5	4	1500	36.7107	1	2	1500	36.7107	1	2	2.5	2250	55.0661	2	2
12	1.27	127	26.25	10	4	1	1	16.275	1	0	3	1200	45.7143	2	2	0	1200	45.7143	2	2	2	3	1200	45.7143	2	2	1200	45.7143	2	2	2	1800	68.5714	3	3
13	1.383	138.3	33.16	11	5	0	1	17.3368	1	0	4	1500	45.2352	2	2.5	0	1500	45.2352	2	2	2.5	4	1500	45.2352	2	2	1500	45.2352	2	2	2.5	2250	67.8528	3	3
14	1.313	131.3	28.4	12	5	0	1	16.4736	1	0	3	1200	42.2535	2	2	0	1200	42.2535	2	2	2	3	1200	42.2535	2	2	1200	42.2535	2	2	2	1800	63.3803	3	3
15	1.394	139.4	30.35	12	5	1	1	15.6183	0	0	4	1500	49.4234	2	2.5	0	1500	49.4234	2	2	2.5	4	1500	49.4234	2	2	1500	49.4234	2	2	2.5	2250	74.1351	3	3
17	1.4	140	32.26	12	5	#NULL!	1	16.4592	1	0	4	1500	46.4972	2	2.5	0	1500	46.4972	2	2	2.5	4	1500	46.4972	2	2	1500	46.4972	2	2	2.5	2250	69.7458	3	3
18	1.304	130.4	28.2	10	4	0	1	16.5842	1	0	3	1200	42.5532	2	2	0	1200	42.5532	2	2	2	3	1200	42.5532	2	2	1200	42.5532	2	2	2	1800	63.8298	3	3
19	1.484	148.4	42.15	12	5	1	1	19.1395	1	0	4	1500	35.5872	1	2.5	0	1500	35.5872	1	2	2.5	4	1500	35.5872	1	2	1500	35.5872	1	2	2.5	2250	53.3808	2	2
20	1.386	138.6	42.15	11	5	1	1	21.9417	2	1	4	1500	35.5872	1	2.5	0	2100	49.8221	2	2	3.5	4	1500	35.5872	1	2	2100	49.8221	2	2	3.5	2250	53.3808	2	2
21	1.474	147.4	42.6	12	5	0	1	19.6072	1	0	4	1500	35.2113	1	2.5	0	1500	35.2113	1	2	2.5	4	1500	35.2113	1	2	1500	35.2113	1	2	2.5	2250	52.8169	2	2
22	1.4	140	30.8	12	4	1	1	15.7143	0	0	4	1500	48.7013	2	2.5	0	1500	48.7013	2	2	2.5	4	1500	48.7013	2	2	1500	48.7013	2	2	2.5	2250	73.0519	3	3
23	1.42	142	30.45	10	3	0	1	15.1012	1	0	4	1500	49.2611	2	2.5	0	1500	49.2611	2	2	2.5	4	1500	49.2611	2	2	1500	49.2611	2	2	2.5	2250	73.8916	3	3
24	1.524	152.4	39.58	12	4	1	1	17.0414	1	0	5	1800	45.4775	2	3	0	1800	45.4775	2	2	3	5	1800	45.4775	2	2	1800	45.4775	2	2	3	2700	68.2163	3	3
25	1.37	137	27.1	10	3	0	1	14.4387	0	0	3	1200	44.2804	2	2	0	1200	44.2804	2	2	2	3	1200	44.2804	2	2	1200	44.2804	2	2	2	1800	66.4207	3	3
26	1.584	158.4	72.6	12	4	0	1	28.9352	3	1	5	1800	24.7934	0	3	1	2400	33.0579	1	2	4	6	2100	28.9256	0	1	2700	37.1901	1	2	4.5	2700	37.1901	1	2
27	1.436	143.6	47.88	11	5	1	1	23.2191	2	1	4	1500	31.3283	1	2.5	0	2100	43.8596	2	2	3.5	4	1500	31.3283	1	2	2100	43.8596	2	2	3.5	2250	46.9925	2	2
28	1.3	130	34.8	12	6	1	1	20.5917	1	0	3	1200	34.4828	1	2	0	1200	34.4828	1	2	2	3	1200	34.4828	1	2	1200	34.4828	1	2	2	1800	51.7241	2	2
29	1.375	137.5	40.4	12	5	1	1	21.3686	1	0	3	1200	29.703	0	2	1	1200	29.703	0	1	2	3	1200	29.703	0	1	1200	29.703	0	1	2	1800	44.5545	2	2
30	1.545	154.5	58.62	12	7	#NULL!	1	24.5578	2	1	5	1800	30.7062	1	3	0	2400	40.9417	2	2	4	5	1800	30.7062	1	2	2400	40.9417	2	2	4	2700	46.0594	2	2
31	1.435	143.5	40.3	12	5	0	1	19.5705	1	0	4	1500	37.2208	1	2.5	0	1500	37.2208	1	2	2.5	4	1500	37.2208	1	2	1500	37.2208	1	2	2.5	2250	55.8313	2	2
32	1.364	136.4	33.28	11	4	#NULL!	1	17.8877	1	0	3	1200	36.0577	1	2	0	1200	36.0577	1	2	2	3	1200	36.0577	1	2	1200	36.0577	1	2	2	1800	54.0865	2	2
33	1.44	144	39.6	11	4	1	1	19.0972	1	0	4	1500	37.8788	1	2.5	0	1500	37.8788	1	2	2.5	4	1500	37.8788	1	2	1500	37.8788	1	2	2.5	2250	56.8182	2	2
34	1.307	130.7	30.6	10	4	1	1	17.9131	1	0	3	1200	39.2157	1	2	0	1200	39.2157	1	2	2	3	1200	39.2157	1	2	1200	39.2157	1	2	2	1800	58.8235	2	2
35	1.34	134	28.75	10	3	0	1	16.0114	1	0	3	1200	41.7391	2	2	0	1200	41.7391	2	2	2	3	1200	41.7391	2	2	1200	41.7391	2	2	2	1800	62.6087	3	3
36	1.5	150	54.84	11	5	1	1	24.3733	2	1	4	1500	27.3523	0	2.5	1	2100	38.2932	1	2	3.5	4	1500	27.3523	0	1	2100	38.2932	1	2	3.5	2250	41.0284	2	2
38	1.402	140.2	33.3	11	2	1	1	16.9414	1	0	4	1500	45.045	2	2.5	0	1500	45.045	2	2	2.5	4	1500	45.045	2	2	1500	45.045	2	2	2.5	2250	67.5676	3	3
39	1.294	129.4	27.82	10	4	0	1	16.6145	1	0	3	1200	43.1344	2	2	0	1200	43.1344	2	2	2	3	1200	43.1344	2	2	1200	43.1344	2	2	2	1800	64.7017	3	3
40	1.494	149.4	45.8	12	6	0	1	20.5194	1	0	4	1500	32.7511	1	2.5	0	1500	32.7511	1	2	2.5	4	1500	32.7511	1	2	1500	32.7511	1	2	2.5	2250	49.1266	2	2
41	1.545	154.5	52.05	12	4	#NULL!	1	21.8054	1	0	5	1800	34.5821	1	3	0	1800	34.5821	1	2	3	5	1800	34.5821	1	2	1800	34.5821	1	2	3	2700	51.8732	2	2
42	1.404	140.4	34.3	10	4	1	1	17.4004	1	0	4	1500	43.7318	2	2.5	0	1500	43.7318	2	2	2.5	4	1500	43.7318	2	2	1500	43.7318	2	2	2.5	2250	65.5977	3	3
43	1.392	139.2	33.3	10	3	#NULL!	1	17.1856	1	0	4	1500	45.045	2	2.5	0	1500	45.045	2	2	2.5	4	1500	45.045	2	2	1500	45.045	2	2	2.5	2250	67.5676	3	3
44	1.312	131.2	27	10	4	1	1	15.6854	1	0	3	1200	44.4444	2	2	0	1200	44.4444	2	2	2	3	1200	44.4444	2	2	1200	44.4444	2	2	2	1800	66.6667	3	3
45	1.344	134.4	25.95	10	5	0	1	14.3661	0	0	3	1200	46.2428	2	2	0	1200	46.2428	2	2	2	3	1200	46.2428	2	2	1200	46.2428	2	2	2	1800	69.3642	3	3
46	1.484	148.4	39.7	11	5	1	1	18.027	1	0	4	1500	37.7834	1	2.5	0	1500	37.7834	1	2	2.5	4	1500	37.7834	1	2	1500	37.7834	1	2	2.5	2250	56.6751	2	2
47	1.372	137.2	38.95	10	4	0	1	20.6918	2	1	3	1200	30.8087	1	2	0	1800	46.2131	2	2	3	3	1200	30.8087	1	2	1800	46.2131	2	2	3	1800	46.2131	2	2
48	1.462	146.2	38.95	12	5	1	1	18.2227	1	0	4	1500	38.5109	1	2.5	0	1500	38.5109	1	2	2.5	4	1500	38.5109	1	2	1500	38.5109	1	2	2.5	2250	57.7664	2	2
50	1.523	152.3	49	11	4	1	1	21.125	2	1	5	1800	36.7347	1	3	0	2400	48.9796	2	2	4	5	1800	36.7347	1	2	2400	48.9796	2	2	4	2700	55.102	2	2
51	1.4	140	39.2	10	3	0	1	20	1	0	4	1500	38.2653	1	2.5	0	1500	38.2653	1	2	2.5	4	1500	38.2653	1	2	1500	38.2653	1	2	2.5	2250	57.398	2	2
52	1.325	132.5	37.5	12	6	1	1	21.3599	1	0	3	1200	32	1	2	0	1200	32	1	2	2	3	1200	32	1	2	1200	32	1	2	2	1800	48	2	2
53	1.426	142.6	47.95	12	7	#NULL!	1	23.5803	2	1	4	1500	31.2826	1	2.5	0	2100	43.7956	2	2	3.5	4	1500	31.2826	1	2	2100	43.7956	2	2	3.5	2250	46.9239	2	2
54	1.509	150.9	61.55	11	6	1	1	27.0302	3	1	5	1800	29.2445	0	3	1	2400	38.9927	1	2	4	5	1800	29.2445	0	1	2400	38.9927	1	2	4	2700	43.8668	2	2
55	1.44	144	42.6	11	5	#NULL!	1	20.544	1	0	4	1500	35.2113	1	2.5	0	1500	35.2113	1	2	2.5	4	1500	35.2113	1	2	1500	35.2113	1	2	2.5	2250	52.8169	2	2
56	1.331	133.1	34.65	11	5	1	1	19.559	1	0	3	1200	34.632	1	2	0	1200	34.632	1	2	2	3	1200	34.632	1	2	1200	34.632	1	2	2	1800	51.9481	2	2
57	1.54	154	43.15	11	6	0	1	18.1945	1	0	5	1800	41.7149	2	3	0	1800	41.7149	2	2	3	5	1800	41.7149	2	2	1800	41.7149	2	2	3	2700	62.5724	3	3
58	1.515	151.5	46.5	12	6	1	1	20.2595	1	0	5	1800	38.7097	1	3	0	1800	38.7097	1	2	3	5	1800	38.7097	1	2	1800	38.7097	1	2	3	2700	58.0645	2	2
59	1.547	154.7	50.45	11	6	1	1	21.0805	1	0	5	1800	35.6789	1	3	0	1800	35.6789	1	2	3	5	1800	35.6789	1	2	1800	35.6789	1	2	3	2700	53.5183	2	2
60	1.524	152.4	48.15	12	5	1	1	20.7313	1	0	5	1800	37.3832	1	3	0	1800	37.3832	1	2	3	5	1800	37.3832	1	2	1800	37.3832	1	2	3	2700	56.0748	2	2
61	1.424	142.4	35	11	5	1	1	17.2603	1	0	4	1500	42.8571	2	2.5	0	1500	42.8571	2	2	2.5	4	1500	42.8571	2	2	1500	42.8571	2	2	2.5	2250	64.2857	3	3
62	1.438	143.8	35	12	6	0	1	16.9258	1	0	4	1500	42.8571	2	2.5	0	1500	42.8571	2	2	2.5	4	1500	42.8571	2	2	1500	42.8571	2	2	2.5	2250	64.2857	3	3
63	1.485	148.5	35.2	12	7	#NULL!	1	15.9621	1	0	4	1500	42.6136	2	2.5	0	1500	42.6136	2	2	2.5	4	1500	42.6136	2	2	1500	42.6136	2	2	2.5	2250	63.9205	3	3
64	1.477	147.7	41.65	12	6	0	1	19.0921	1	0	4	1500	36.0144	1	2.5	0	1500	36.0144	1	2	2.5	4	1500	36.0144	1	2	1500	36.0144	1	2	2.5	2250	54.0216	2	2
65	1.52	152	37.2	12	6	0	1	16.1011	1	0	5	1800	48.3871	2	3	0	1800	48.3871	2	2	3	5	1800	48.3871	2	2	1800	48.3871	2	2	3	2700	72.5806	3	3
66	1.32	132	30.68	12	5	0	1	17.6079	1	0	3	1200	39.1134	1	2	0	1200	39.1134	1	2	2	3	1200	39.1134	1	2	1200	39.1134	1	2	2	1800	58.6701	2	2
67	1.522	152.2	41.45	11	5	0	1	17.8935	1	0	5	1800	43.4258	2	3	0	1800	43.4258	2	2	3	5	1800	43.4258	2	2	1800	43.4258	2	2	3	2700	65.1387	3	3
68	1.336	133.6	25.36	10	3	1	1	14.2081	0	0	3	1200	47.3186	2	2	0	1200	47.3186	2	2	2	3	1200	47.3186	2	2	1200	47.3186	2	2	2	1800	70.9779	3	3
69	1.36	136	29.5	10	3	1	1	15.9494	1	0	3	1200	40.678	2	2	0	1200	40.678	2	2	2	3	1200	40.678	2	2	1200	40.678	2	2	2	1800	61.0169	3	3
70	1.34	134	28.7	11	3	0	1	15.9835	1	0	3	1200	41.8118	2	2	0	1200	41.8118	2	2	2	3	1200	41.8118	2	2	1200	41.8118	2	2	2	1800	62.7178	3	3
71	1.315	131.5	28.52	10	5	0	1	16.4929	1	0	3	1200	42.0757	2	2	0	1200	42.0757	2	2	2	3	1200	42.0757	2	2	1200	42.0757	2	2	2	1800	63.1136	3	3
72	1.45	145	35.4	12	5	1	1	16.8371	1	0	4	1500	42.3729	2	2.5	0	1500	42.3729	2	2	2.5	4	1500	42.3729	2	2	1500	42.3729	2	2	2.5	2250	63.5593	3	3
73	1.321	132.1	30.58	11	5	1	1	17.5239	1	0	3	1200	39.2413	1	2	0	1200	39.2413	1	2	2	3	1200	39.2413	1	2	1200	39.2413	1	2	2	1800	58.862	2	2
74	1.481	148.1	52.12	12	5	1	1	23.7626	2	1	4	1500	28.7797	0	2.5	1	2100	40.2916	2	2	3.5	4	1500	28.7797	0	1	2100	40.2916	2	2	3.5	2250	43.1696	2	2
75	1.48	148	32.7	12	5	1	1	14.9288	0	0	4	1500	45.8716	2	2.5	0	1500	45.8716	2	2	2.5	4	1500	45.8716	2	2	1500	45.8716	2	2	2.5	2250	68.8073	3	3
76	1.376	137.6	31.2	10	4	0	1	16.4785	1	0	3	1200	38.4615	1	2	0	1200	38.4615	1	2	2	3	1200	38.4615	1	2	1200	38.4615	1	2	2	1800	57.6923	2	2
77	1.584	158.4	43.8	12	7	#NULL!	1	17.4568	1	0	5	1800	41.0959	2	3	0	1800	41.0959	2	2	3	6	2100	47.9452	2	2	2100	47.9452	2	2	3.5	2700	61.6438	3	3
78	1.27	127	26.6	11	6	1	1	16.492	1	0	3	1200	45.1128	2	2	0	1200	45.1128	2	2	2	3	1200	45.1128	2	2	1200	45.1128	2	2	2	1800	67.6692	3	3
79	1.36	136	29.44	11	6	1	1	15.917	1	0	3	1200	40.7609	2	2	0	1200	40.7609	2	2	2	3	1200	40.7609	2	2	1200	40.7609	2	2	2	1800	61.1413	3	3
80	1.393	139.3	32.9	10	3	1	1	16.9548	1	0	4	1500	45.5927	2	2.5	0	1500	45.5927	2	2	2.5	4	1500	45.5927	2	2	1500	45.5927	2	2	2.5	2250	68.3891	3	3
81	1.524	152.4	45.02	11	5	#NULL!	1	19.3836	1	0	5	1800	39.9822	1	3	0	1800	39.9822	1	2	3	5	1800	39.9822	1	2	1800	39.9822	1	2	3	2700	59.9733	2	2
82	1.49	149	45.12	12	5	1	1	20.3234	1	0	4	1500	33.2447	1	2.5	0	1500	33.2447	1	2	2.5	4	1500	33.2447	1	2	1500	33.2447	1	2	2.5	2250	49.867	2	2
83	1.382	138.2	37.7	11	3	#NULL!	1	19.739	1	0	4	1500	39.7878	1	2.5	0	1500	39.7878	1	2	2.5	4	1500	39.7878	1	2	1500	39.7878	1	2	2.5	2250	59.6817	2	2
84	1.396	139.6	32.48	10	3	0	1	16.6665	1	0	4	1500	46.1823	2	2.5	0	1500	46.1823	2	2	2.5	4	1500	46.1823	2	2	1500	46.1823	2	2	2.5	2250	69.2734	3	3
85	1.375	137.5	32.2	11	3	1	1	17.0314	1	0	3	1200	37.2671	1	2	0	1200	37.2671	1	2	2	3	1200	37.2671	1	2	1200	37.2671	1	2	2	1800	55.9006	2	2
86	1.461	146.1	41.86	10	5	1	1	19.611	1	0	4	1500	35.8337	1	2.5	0	1500	35.8337	1	2	2.5	4	1500	35.8337	1	2	1500	35.8337	1	2	2.5	2250	53.7506	2	2
87	1.431	143.1	35.2	12	5	0	1	17.1895	1	0	4	1500	42.6136	2	2.5	0	1500	42.6136	2	2	2.5	4	1500	42.6136	2	2	1500	42.6136	2	2	2.5	2250	63.9205	3	3
88	1.376	137.6	32.74	11	4	#NULL!	1	17.2919	1	0	3	1200	36.6524	1	2	0	1200	36.6524	1	2	2	3	1200	36.6524	1	2	1200	36.6524	1	2	2	1800	54.9786	2	2
89	1.462	146.2	54.54	12	6	1	1	25.5165	2	1	4	1500	27.5028	0	2.5	1	2100	38.5039	1	2	3.5	4	1500	27.5028	0	1	2100	38.5039	1	2	3.5	2250	41.2541	2	2
90	1.261	126.1	24.78	10	2	0	1	15.5837	1	0	3	1200	48.4262	2	2	0	1200	48.4262	2	2	2	3	1200	48.4262	2	2	1200	48.4262	2	2	2	1800	72.6392	3	3
91	1.427	142.7	41.78	11	6	0	1	20.5173	1	0	4	1500	35.9023	1	2.5	0	1500	35.9023	1	2	2.5	4	1500	35.9023	1	2	1500	35.9023	1	2	2.5	2250	53.8535	2	2
92	1.437	143.7	39.18	11	6	0	1	18.9737	1	0	4	1500	38.2848	1	2.5	0	1500	38.2848	1	2	2.5	4	1500	38.2848	1	2	1500	38.2848	1	2	2.5	2250	57.4273	2	2
93	1.483	148.3	38.62	11	6	#NULL!	1	17.5602	1	0	4	1500	38.84	1	2.5	0	1500	38.84	1	2	2.5	4	1500	38.84	1	2	1500	38.84	1	2	2.5	2250	58.26	2	2
94	1.506	150.6	47.68	12	6	0	1	21.0226	1	0	5	1800	37.7517	1	3	0	1800	37.7517	1	2	3	5	1800	37.7517	1	2	1800	37.7517	1	2	3	2700	56.6275	2	2
95	1.45	145	49.92	11	5	0	1	23.7432	2	1	4	1500	30.0481	1	2.5	0	2100	42.0673	2	2	3.5	4	1500	30.0481	1	2	2100	42.0673	2	2	3.5	2250	45.0721	2	2
96	1.386	138.6	41.82	10	5	0	1	21.77	2	1	4	1500	35.868	1	2.5	0	2100	50.2152	2	2	3.5	4	1500	35.868	1	2	2100	50.2152	2	2	3.5	2250	53.802	2	2
97	1.48	148	37.9	10	4	0	1	17.3028	1	0	4	1500	39.5778	1	2.5	0	1500	39.5778	1	2	2.5	4	1500	39.5778	1	2	1500	39.5778	1	2	2.5	2250	59.3668	2	2
98	1.45	145	43.05	12	3	0	1	20.4756	1	0	4	1500	34.8432	1	2.5	0	1500	34.8432	1	2	2.5	4	1500	34.8432	1	2	1500	34.8432	1	2	2.5	2250	52.2648	2	2
99	1.386	138.6	35.68	10	5	0	1	18.5737	1	0	4	1500	42.0404	2	2.5	0	1500	42.0404	2	2	2.5	4	1500	42.0404	2	2	1500	42.0404	2	2	2.5	2250	63.0605	3	3
100	1.501	150.1	44.3	12	5	1	1	19.6627	1	0	5	1800	40.6321	2	3	0	1800	40.6321	2	2	3	5	1800	40.6321	2	2	1800	40.6321	2	2	3	2700	60.9481	3	3
101	1.404	140.4	41.7	10	5	0	1	21.1545	2	1	4	1500	35.9712	1	2.5	0	2100	50.3597	2	2	3.5	4	1500	35.9712	1	2	2100	50.3597	2	2	3.5	2250	53.9568	2	2
102	1.436	143.6	32.34	12	5	0	1	15.6831	0	0	4	1500	46.3822	2	2.5	0	1500	46.3822	2	2	2.5	4	1500	46.3822	2	2	1500	46.3822	2	2	2.5	2250	69.5733	3	3
103	1.577	157.7	53.32	12	7	#NULL!	1	21.4401	1	0	5	1800	33.7584	1	3	0	1800	33.7584	1	2	3	6	2100	39.3848	1	2	2100	39.3848	1	2	3.5	2700	50.6377	2	2
104	1.486	148.6	46.06	12	7	#NULL!	1	20.8587	1	0	4	1500	32.5662	1	2.5	0	1500	32.5662	1	2	2.5	4	1500	32.5662	1	2	1500	32.5662	1	2	2.5	2250	48.8493	2	2
105	1.374	137.4	33.14	10	5	0	1	17.5541	1	0	3	1200	36.21	1	2	0	1200	36.21	1	2	2	3	1200	36.21	1	2	1200	36.21	1	2	2	1800	54.315	2	2
106	1.43	143	37.1	11	6	1	1	18.1427	1	0	4	1500	40.4313	2	2.5	0	1500	40.4313	2	2	2.5	4	1500	40.4313	2	2	1500	40.4313	2	2	2.5	2250	60.6469	3	3
107	1.487	148.7	41.94	12	4	#NULL!	1	18.9673	1	0	4	1500	35.7654	1	2.5	0	1500	35.7654	1	2	2.5	4	1500	35.7654	1	2	1500	35.7654	1	2	2.5	2250	53.6481	2	2
108	1.378	137.8	36.04	12	4	0	1	18.9796	1	0	3	1200	33.2963	1	2	0	1200	33.2963	1	2	2	3	1200	33.2963	1	2	1200	33.2963	1	2	2	1800	49.9445	2	2
109	1.5	150	41.54	12	4	0	1	18.4622	1	0	4	1500	36.1098	1	2.5	0	1500	36.1098	1	2	2.5	4	1500	36.1098	1	2	1500	36.1098	1	2	2.5	2250	54.1647	2	2
110	1.38	138	29.52	10	4	1	1	15.5009	1	0	3	1200	40.6504	2	2	0	1200	40.6504	2	2	2	3	1200	40.6504	2	2	1200	40.6504	2	2	2	1800	60.9756	3	3
111	1.412	141.2	31.42	10	4	0	1	15.7593	1	0	4	1500	47.7403	2	2.5	0	1500	47.7403	2	2	2.5	4	1500	47.7403	2	2	1500	47.7403	2	2	2.5	2250	71.6104	3	3
112	1.513	151.3	46.86	10	5	1	1	20.4703	2	1	5	1800	38.4123	1	3	0	2400	51.2164	2	2	4	5	1800	38.4123	1	2	2400	51.2164	2	2	4	2700	57.6184	2	2
113	1.48	148	47.46	12	5	1	1	21.6673	1	0	4	1500	31.6056	1	2.5	0	1500	31.6056	1	2	2.5	4	1500	31.6056	1	2	1500	31.6056	1	2	2.5	2250	47.4083	2	2
114	1.467	146.7	39.78	11	5	#NULL!	1	18.4844	1	0	4	1500	37.7074	1	2.5	0	1500	37.7074	1	2	2.5	4	1500	37.7074	1	2	1500	37.7074	1	2	2.5	2250	56.5611	2	2
115	1.42	142	33.24	10	5	0	1	16.4848	1	0	4	1500	45.1264	2	2.5	0	1500	45.1264	2	2	2.5	4	1500	45.1264	2	2	1500	45.1264	2	2	2.5	2250	67.6895	3	3
116	1.304	130.4	25.06	12	5	0	1	14.7376	0	0	3	1200	47.8851	2	2	0	1200	47.8851	2	2	2	3	1200	47.8851	2	2	1200	47.8851	2	2	2	1800	71.8276	3	3
117	1.312	131.2	29.32	10	5	0	1	17.0332	1	0	3	1200	40.9277	2	2	0	1200	40.9277	2	2	2	3	1200	40.9277	2	2	1200	40.9277	2	2	2	1800	61.3915	3	3
118	1.443	144.3	36.08	11	5	0	1	17.3274	1	0	4	1500	41.5743	2	2.5	0	1500	41.5743	2	2	2.5	4	1500	41.5743	2	2	1500	41.5743	2	2	2.5	2250	62.3614	3	3
119	1.38	138	39.68	12	5	1	1	20.836	1	0	3	1200	30.2419	1	2	0	1200	30.2419	1	2	2	3	1200	30.2419	1	2	1200	30.2419	1	2	2	1800	45.3629	2	2
120	1.42	142	41.46	11	5	0	1	20.5614	1	0	4	1500	36.1795	1	2.5	0	1500	36.1795	1	2	2.5	4	1500	36.1795	1	2	1500	36.1795	1	2	2.5	2250	54.2692	2	2
121	1.423	142.3	33.84	10	5	#NULL!	1	16.7117	1	0	4	1500	44.3262	2	2.5	0	1500	44.3262	2	2	2.5	4	1500	44.3262	2	2	1500	44.3262	2	2	2.5	2250	66.4894	3	3
122	1.355	135.5	31.56	10	5	1	1	17.1893	1	0	3	1200	38.0228	1	2	0	1200	38.0228	1	2	2	3	1200	38.0228	1	2	1200	38.0228	1	2	2	1800	57.0342	2	2
123	1.511	151.1	43.52	12	6	1	1	19.0616	1	0	5	1800	41.3603	2	3	0	1800	41.3603	2	2	3	5	1800	41.3603	2	2	1800	41.3603	2	2	3	2700	62.0404	3	3
124	1.455	145.5	35.3	11	6	#NULL!	1	16.6743	1	0	4	1500	42.4929	2	2.5	0	1500	42.4929	2	2	2.5	4	1500	42.4929	2	2	1500	42.4929	2	2	2.5	2250	63.7394	3	3
125	1.41	141	49.32	12	6	0	1	24.8076	2	1	4	1500	30.4136	1	2.5	0	2100	42.5791	2	2	3.5	4	1500	30.4136	1	2	2100	42.5791	2	2	3.5	2250	45.6204	2	2
126	1.474	147.4	39.18	12	6	1	1	18.0331	1	0	4	1500	38.2848	1	2.5	0	1500	38.2848	1	2	2.5	4	1500	38.2848	1	2	1500	38.2848	1	2	2.5	2250	57.4273	2	2
127	1.512	151.2	38.38	12	6	0	1	16.7881	1	0	5	1800	46.8994	2	3	0	1800	46.8994	2	2	3	5	1800	46.8994	2	2	1800	46.8994	2	2	3	2700	70.3491	3	3
128	1.402	140.2	42.26	11	6	1	1	21.4998	2	1	4	1500	35.4946	1	2.5	0	2100	49.6924	2	2	3.5	4	1500	35.4946	1	2	2100	49.6924	2	2	3.5	2250	53.2418	2	2
129	1.497	149.7	40.2	12	6	1	1	17.9383	1	0	4	1500	37.3134	1	2.5	0	1500	37.3134	1	2	2.5	4	1500	37.3134	1	2	1500	37.3134	1	2	2.5	2250	55.9701	2	2
130	1.51	151	42.04	12	6	0	1	18.4378	1	0	5	1800	42.8164	2	3	0	1800	42.8164	2	2	3	5	1800	42.8164	2	2	1800	42.8164	2	2	3	2700	64.2245	3	3
131	1.394	139.4	36.64	10	6	1	1	18.8551	1	0	4	1500	40.9389	2	2.5	0	1500	40.9389	2	2	2.5	4	1500	40.9389	2	2	1500	40.9389	2	2	2.5	2250	61.4083	3	3
132	1.412	141.2	49.44	12	6	1	1	24.7976	2	1	4	1500	30.3398	1	2.5	0	2100	42.4757	2	2	3.5	4	1500	30.3398	1	2	2100	42.4757	2	2	3.5	2250	45.5097	2	2
133	1.407	140.7	35.2	12	6	0	1	17.7809	1	0	4	1500	42.6136	2	2.5	0	1500	42.6136	2	2	2.5	4	1500	42.6136	2	2	1500	42.6136	2	2	2.5	2250	63.9205	3	3
134	1.34	134	30.82	12	6	0	1	17.1642	1	0	3	1200	38.9358	1	2	0	1200	38.9358	1	2	2	3	1200	38.9358	1	2	1200	38.9358	1	2	2	1800	58.4036	2	2
135	1.504	150.4	46.08	12	6	1	1	20.3712	1	0	5	1800	39.0625	1	3	0	1800	39.0625	1	2	3	5	1800	39.0625	1	2	1800	39.0625	1	2	3	2700	58.5938	2	2
136	1.454	145.4	42.6	12	6	0	1	20.1503	1	0	4	1500	35.2113	1	2.5	0	1500	35.2113	1	2	2.5	4	1500	35.2113	1	2	1500	35.2113	1	2	2.5	2250	52.8169	2	2
137	1.392	139.2	33.08	12	6	0	1	17.0721	1	0	4	1500	45.3446	2	2.5	0	1500	45.3446	2	2	2.5	4	1500	45.3446	2	2	1500	45.3446	2	2	2.5	2250	68.0169	3	3
138	1.515	151.5	48.22	12	6	#NULL!	1	21.0088	1	0	5	1800	37.3289	1	3	0	1800	37.3289	1	2	3	5	1800	37.3289	1	2	1800	37.3289	1	2	3	2700	55.9934	2	2
139	1.383	138.3	32.84	12	6	1	1	17.1695	1	0	4	1500	45.676	2	2.5	0	1500	45.676	2	2	2.5	4	1500	45.676	2	2	1500	45.676	2	2	2.5	2250	68.514	3	3
140	1.371	137.1	29.04	10	2	0	1	15.4498	1	0	3	1200	41.3223	2	2	0	1200	41.3223	2	2	2	3	1200	41.3223	2	2	1200	41.3223	2	2	2	1800	61.9835	3	3
141	1.394	139.4	33.64	11	6	1	1	17.3113	1	0	4	1500	44.5898	2	2.5	0	1500	44.5898	2	2	2.5	4	1500	44.5898	2	2	1500	44.5898	2	2	2.5	2250	66.8847	3	3
142	1.48	148	42.22	11	6	0	1	19.275	1	0	4	1500	35.5282	1	2.5	0	1500	35.5282	1	2	2.5	4	1500	35.5282	1	2	1500	35.5282	1	2	2.5	2250	53.2923	2	2
143	1.33	133	36.62	10	3	0	1	20.7021	2	1	3	1200	32.769	1	2	0	1800	49.1535	2	2	3	3	1200	32.769	1	2	1800	49.1535	2	2	3	1800	49.1535	2	2
144	1.362	136.2	32.52	10	3	0	1	17.5306	1	0	3	1200	36.9004	1	2	0	1200	36.9004	1	2	2	3	1200	36.9004	1	2	1200	36.9004	1	2	2	1800	55.3506	2	2
145	1.383	138.3	36.78	10	3	0	1	19.2295	1	0	4	1500	40.783	2	2.5	0	1500	40.783	2	2	2.5	4	1500	40.783	2	2	1500	40.783	2	2	2.5	2250	61.1746	3	3
146	1.55	155	51.44	12	7	#NULL!	1	21.411	1	0	5	1800	34.9922	1	3	0	1800	34.9922	1	2	3	5	1800	34.9922	1	2	1800	34.9922	1	2	3	2700	52.4883	2	2
147	1.52	152	43.46	12	7	#NULL!	1	18.8106	1	0	5	1800	41.4174	2	3	0	1800	41.4174	2	2	3	5	1800	41.4174	2	2	1800	41.4174	2	2	3	2700	62.1261	3	3
148	1.214	121.4	25.24	10	3	0	1	17.1258	1	0	2	900	35.6577	1	1.5	0	900	35.6577	1	2	1.5	2	900	35.6577	1	2	900	35.6577	1	2	1.5	1350	53.4865	2	2
149	1.491	149.1	45.02	12	7	#NULL!	1	20.2512	1	0	4	1500	33.3185	1	2.5	0	1500	33.3185	1	2	2.5	4	1500	33.3185	1	2	1500	33.3185	1	2	2.5	2250	49.9778	2	2
150	1.54	154	41.22	12	7	#NULL!	1	17.3807	1	0	5	1800	43.6681	2	3	0	1800	43.6681	2	2	3	5	1800	43.6681	2	2	1800	43.6681	2	2	3	2700	65.5022	3	3
151	1.432	143.2	35.54	12	7	#NULL!	1	17.3313	1	0	4	1500	42.206	2	2.5	0	1500	42.206	2	2	2.5	4	1500	42.206	2	2	1500	42.206	2	2	2.5	2250	63.3089	3	3
152	1.514	151.4	54.26	12	7	#NULL!	1	23.6716	2	1	5	1800	33.1736	1	3	0	2400	44.2315	2	2	4	5	1800	33.1736	1	2	2400	44.2315	2	2	4	2700	49.7604	2	2
153	1.4	140	34.24	12	7	#NULL!	1	17.4694	1	0	4	1500	43.8084	2	2.5	0	1500	43.8084	2	2	2.5	4	1500	43.8084	2	2	1500	43.8084	2	2	2.5	2250	65.7126	3	3
154	1.48	148	49.98	12	7	#NULL!	1	22.8178	2	1	4	1500	30.012	1	2.5	0	2100	42.0168	2	2	3.5	4	1500	30.012	1	2	2100	42.0168	2	2	3.5	2250	45.018	2	2
155	1.498	149.8	48.56	12	6	1	1	21.6399	1	0	4	1500	30.8896	1	2.5	0	1500	30.8896	1	2	2.5	4	1500	30.8896	1	2	1500	30.8896	1	2	2.5	2250	46.3344	2	2
156	1.393	139.3	35.44	11	6	#NULL!	1	18.2638	1	0	4	1500	42.3251	2	2.5	0	1500	42.3251	2	2	2.5	4	1500	42.3251	2	2	1500	42.3251	2	2	2.5	2250	63.4876	3	3
157	1.41	141	32.12	11	3	0	1	16.1561	1	0	4	1500	46.6999	2	2.5	0	1500	46.6999	2	2	2.5	4	1500	46.6999	2	2	1500	46.6999	2	2	2.5	2250	70.0498	3	3
158	1.48	148	47.82	11	3	0	1	21.8316	2	1	4	1500	31.3676	1	2.5	0	2100	43.9147	2	2	3.5	4	1500	31.3676	1	2	2100	43.9147	2	2	3.5	2250	47.0514	2	2
159	1.45	145	34.06	11	3	1	1	16.1998	1	0	4	1500	44.0399	2	2.5	0	1500	44.0399	2	2	2.5	4	1500	44.0399	2	2	1500	44.0399	2	2	2.5	2250	66.0599	3	3
160	1.378	137.8	31.2	11	6	0	1	16.4307	1	0	3	1200	38.4615	1	2	0	1200	38.4615	1	2	2	3	1200	38.4615	1	2	1200	38.4615	1	2	2	1800	57.6923	2	2
161	1.48	148	52.72	12	6	0	1	24.0687	2	1	4	1500	28.4522	0	2.5	1	2100	39.8331	1	2	3.5	4	1500	28.4522	0	1	2100	39.8331	1	2	3.5	2250	42.6783	2	2
164	1.436	143.6	32.5	11	6	0	1	15.7607	1	0	4	1500	46.1538	2	2.5	0	1500	46.1538	2	2	2.5	4	1500	46.1538	2	2	1500	46.1538	2	2	2.5	2250	69.2308	3	3
165	1.397	139.7	36.28	10	5	1	1	18.5898	1	0	4	1500	41.3451	2	2.5	0	1500	41.3451	2	2	2.5	4	1500	41.3451	2	2	1500	41.3451	2	2	2.5	2250	62.0176	3	3
166	1.535	153.5	49.9	12	5	#NULL!	1	21.1779	1	0	5	1800	36.0721	1	3	0	1800	36.0721	1	2	3	5	1800	36.0721	1	2	1800	36.0721	1	2	3	2700	54.1082	2	2
167	1.553	155.3	64.72	12	6	1	1	26.8346	2	1	5	1800	27.8121	0	3	1	2400	37.0828	1	2	4	5	1800	27.8121	0	1	2400	37.0828	1	2	4	2700	41.7182	2	2
168	1.402	140.2	29.28	12	7	#NULL!	1	14.8962	0	0	4	1500	51.2295	2	2.5	0	1500	51.2295	2	2	2.5	4	1500	51.2295	2	2	1500	51.2295	2	2	2.5	2250	76.8443	3	3
169	1.52	152	47.6	12	7	#NULL!	1	20.6025	1	0	5	1800	37.8151	1	3	0	1800	37.8151	1	2	3	5	1800	37.8151	1	2	1800	37.8151	1	2	3	2700	56.7227	2	2
171	1.345	134.5	31.85	10	4	1	1	17.6062	1	0	3	1200	37.6766	1	2	0	1200	37.6766	1	2	2	3	1200	37.6766	1	2	1200	37.6766	1	2	2	1800	56.5149	2	2
172	1.285	128.5	28.55	10	4	#NULL!	1	17.2902	1	0	3	1200	42.0315	2	2	0	1200	42.0315	2	2	2	3	1200	42.0315	2	2	1200	42.0315	2	2	2	1800	63.0473	3	3
174	1.412	141.2	45.02	11	5	0	1	22.5806	2	1	4	1500	33.3185	1	2.5	0	2100	46.6459	2	2	3.5	4	1500	33.3185	1	2	2100	46.6459	2	2	3.5	2250	49.9778	2	2
175	1.437	143.7	34.94	11	5	1	1	16.9204	1	0	4	1500	42.9307	2	2.5	0	1500	42.9307	2	2	2.5	4	1500	42.9307	2	2	1500	42.9307	2	2	2.5	2250	64.3961	3	3
176	1.294	129.4	29.02	11	5	1	1	17.3312	1	0	3	1200	41.3508	2	2	0	1200	41.3508	2	2	2	3	1200	41.3508	2	2	1200	41.3508	2	2	2	1800	62.0262	3	3
177	1.433	143.3	50.35	11	5	#NULL!	1	24.5192	2	1	4	1500	29.7915	0	2.5	1	2100	41.708	2	2	3.5	4	1500	29.7915	0	1	2100	41.708	2	2	3.5	2250	44.6872	2	2
178	1.36	136	31.22	11	4	0	1	16.8793	1	0	3	1200	38.4369	1	2	0	1200	38.4369	1	2	2	3	1200	38.4369	1	2	1200	38.4369	1	2	2	1800	57.6553	2	2
179	1.476	147.6	38.7	12	6	1	1	17.7639	1	0	4	1500	38.7597	1	2.5	0	1500	38.7597	1	2	2.5	4	1500	38.7597	1	2	1500	38.7597	1	2	2.5	2250	58.1395	2	2
180	1.485	148.5	33	12	5	1	1	14.9645	0	0	4	1500	45.4545	2	2.5	0	1500	45.4545	2	2	2.5	4	1500	45.4545	2	2	1500	45.4545	2	2	2.5	2250	68.1818	3	3
181	1.521	152.1	69.6	11	7	#NULL!	1	30.0851	3	1	5	1800	25.8621	0	3	1	2400	34.4828	1	2	4	5	1800	25.8621	0	1	2400	34.4828	1	2	4	2700	38.7931	1	2
182	1.525	152.5	40.86	12	6	1	1	17.5695	1	0	5	1800	44.0529	2	3	0	1800	44.0529	2	2	3	5	1800	44.0529	2	2	1800	44.0529	2	2	3	2700	66.0793	3	3
183	1.513	151.3	52.55	12	6	0	1	22.9559	2	1	5	1800	34.2531	1	3	0	2400	45.6708	2	2	4	5	1800	34.2531	1	2	2400	45.6708	2	2	4	2700	51.3796	2	2
184	1.401	140.1	35.4	10	4	1	1	18.0355	1	0	4	1500	42.3729	2	2.5	0	1500	42.3729	2	2	2.5	4	1500	42.3729	2	2	1500	42.3729	2	2	2.5	2250	63.5593	3	3
185	1.345	134.5	29.25	11	4	0	1	16.1689	1	0	3	1200	41.0256	2	2	0	1200	41.0256	2	2	2	3	1200	41.0256	2	2	1200	41.0256	2	2	2	1800	61.5385	3	3
186	1.566	156.6	48.84	11	4	0	1	19.9155	1	0	5	1800	36.855	1	3	0	1800	36.855	1	2	3	6	2100	42.9975	2	2	2100	42.9975	2	2	3.5	2700	55.2826	2	2
187	1.36	136	38.45	10	4	0	1	20.7883	2	1	3	1200	31.2094	1	2	0	1800	46.814	2	2	3	3	1200	31.2094	1	2	1800	46.814	2	2	3	1800	46.814	2	2
188	1.32	132	35.2	10	5	0	1	20.202	1	0	3	1200	34.0909	1	2	0	1200	34.0909	1	2	2	3	1200	34.0909	1	2	1200	34.0909	1	2	2	1800	51.1364	2	2
189	1.42	142	38.26	12	7	#NULL!	1	18.9744	1	0	4	1500	39.2054	1	2.5	0	1500	39.2054	1	2	2.5	4	1500	39.2054	1	2	1500	39.2054	1	2	2.5	2250	58.8082	2	2
190	1.475	147.5	36.96	12	7	#NULL!	1	16.9882	1	0	4	1500	40.5844	2	2.5	0	1500	40.5844	2	2	2.5	4	1500	40.5844	2	2	1500	40.5844	2	2	2.5	2250	60.8766	3	3
191	1.345	134.5	29.52	10	4	#NULL!	1	16.3182	1	0	3	1200	40.6504	2	2	0	1200	40.6504	2	2	2	3	1200	40.6504	2	2	1200	40.6504	2	2	2	1800	60.9756	3	3
192	1.372	137.2	42.94	10	5	1	1	22.8115	2	1	3	1200	27.946	0	2	1	1800	41.919	2	2	3	3	1200	27.946	0	1	1800	41.919	2	2	3	1800	41.919	2	2
193	1.435	143.5	38.66	12	6	1	1	18.7741	1	0	4	1500	38.7998	1	2.5	0	1500	38.7998	1	2	2.5	4	1500	38.7998	1	2	1500	38.7998	1	2	2.5	2250	58.1997	2	2
194	1.472	147.2	51.02	12	6	#NULL!	1	23.5464	2	1	4	1500	29.4002	0	2.5	1	2100	41.1603	2	2	3.5	4	1500	29.4002	0	1	2100	41.1603	2	2	3.5	2250	44.1004	2	2
195	1.47	147	43.4	12	6	0	1	20.0842	1	0	4	1500	34.5622	1	2.5	0	1500	34.5622	1	2	2.5	4	1500	34.5622	1	2	1500	34.5622	1	2	2.5	2250	51.8433	2	2
196	1.33	133	28.36	12	6	1	1	16.0326	1	0	3	1200	42.3131	2	2	0	1200	42.3131	2	2	2	3	1200	42.3131	2	2	1200	42.3131	2	2	2	1800	63.4697	3	3
197	1.371	137.1	31.28	12	6	0	1	16.6415	1	0	3	1200	38.3632	1	2	0	1200	38.3632	1	2	2	3	1200	38.3632	1	2	1200	38.3632	1	2	2	1800	57.5448	2	2
198	1.42	142	33.32	11	6	0	1	16.5245	1	0	4	1500	45.018	2	2.5	0	1500	45.018	2	2	2.5	4	1500	45.018	2	2	1500	45.018	2	2	2.5	2250	67.527	3	3
199	1.46	146	57.3	11	6	1	1	26.8812	3	1	4	1500	26.178	0	2.5	1	2100	36.6492	1	2	3.5	4	1500	26.178	0	1	2100	36.6492	1	2	3.5	2250	39.267	1	2
200	1.542	154.2	48.3	12	5	0	1	20.3132	1	0	5	1800	37.2671	1	3	0	1800	37.2671	1	2	3	5	1800	37.2671	1	2	1800	37.2671	1	2	3	2700	55.9006	2	2
201	1.254	125.4	25.14	10	5	0	1	15.9871	1	0	3	1200	47.7327	2	2	0	1200	47.7327	2	2	2	3	1200	47.7327	2	2	1200	47.7327	2	2	2	1800	71.599	3	3
202	1.303	130.3	27.52	10	4	1	1	16.2091	1	0	3	1200	43.6047	2	2	0	1200	43.6047	2	2	2	3	1200	43.6047	2	2	1200	43.6047	2	2	2	1800	65.407	3	3
203	1.37	137	34.26	10	4	0	1	18.2535	1	0	3	1200	35.0263	1	2	0	1200	35.0263	1	2	2	3	1200	35.0263	1	2	1200	35.0263	1	2	2	1800	52.5394	2	2
204	1.45	145	35.98	10	4	0	1	17.113	1	0	4	1500	41.6898	2	2.5	0	1500	41.6898	2	2	2.5	4	1500	41.6898	2	2	1500	41.6898	2	2	2.5	2250	62.5347	3	3
205	1.247	124.7	32.04	10	4	1	1	20.6044	2	1	2	900	28.0899	0	1.5	1	1500	46.8165	2	2	2.5	2	900	28.0899	0	1	1500	46.8165	2	2	2.5	1350	42.1348	2	2
206	1.364	136.4	31.28	10	4	#NULL!	1	16.8127	1	0	3	1200	38.3632	1	2	0	1200	38.3632	1	2	2	3	1200	38.3632	1	2	1200	38.3632	1	2	2	1800	57.5448	2	2
207	1.33	133	29.2	11	3	#NULL!	1	16.5074	1	0	3	1200	41.0959	2	2	0	1200	41.0959	2	2	2	3	1200	41.0959	2	2	1200	41.0959	2	2	2	1800	61.6438	3	3
208	1.464	146.4	43.3	12	5	1	1	20.2025	1	0	4	1500	34.642	1	2.5	0	1500	34.642	1	2	2.5	4	1500	34.642	1	2	1500	34.642	1	2	2.5	2250	51.963	2	2
209	1.392	139.2	31.98	10	4	0	1	16.5044	1	0	4	1500	46.9043	2	2.5	0	1500	46.9043	2	2	2.5	4	1500	46.9043	2	2	1500	46.9043	2	2	2.5	2250	70.3565	3	3
210	1.456	145.6	38.02	10	5	#NULL!	1	17.9345	1	0	4	1500	39.4529	1	2.5	0	1500	39.4529	1	2	2.5	4	1500	39.4529	1	2	1500	39.4529	1	2	2.5	2250	59.1794	2	2
211	1.414	141.4	37.75	11	5	1	1	18.8807	1	0	4	1500	39.7351	1	2.5	0	1500	39.7351	1	2	2.5	4	1500	39.7351	1	2	1500	39.7351	1	2	2.5	2250	59.6026	2	2
212	1.419	141.9	47	10	5	1	1	23.3417	2	1	4	1500	31.9149	1	2.5	0	2100	44.6809	2	2	3.5	4	1500	31.9149	1	2	2100	44.6809	2	2	3.5	2250	47.8723	2	2
214	1.465	146.5	38.76	11	5	0	1	18.0596	1	0	4	1500	38.6997	1	2.5	0	1500	38.6997	1	2	2.5	4	1500	38.6997	1	2	1500	38.6997	1	2	2.5	2250	58.0495	2	2
215	1.424	142.4	33.42	11	3	1	1	16.4811	1	0	4	1500	44.8833	2	2.5	0	1500	44.8833	2	2	2.5	4	1500	44.8833	2	2	1500	44.8833	2	2	2.5	2250	67.325	3	3
216	1.451	145.1	45.96	10	3	1	1	21.8296	2	1	4	1500	32.6371	1	2.5	0	2100	45.6919	2	2	3.5	4	1500	32.6371	1	2	2100	45.6919	2	2	3.5	2250	48.9556	2	2
217	1.404	140.4	36.12	11	6	#NULL!	1	18.3237	1	0	4	1500	41.5282	2	2.5	0	1500	41.5282	2	2	2.5	4	1500	41.5282	2	2	1500	41.5282	2	2	2.5	2250	62.2924	3	3
218	1.339	133.9	44.84	10	4	0	1	25.0095	3	1	3	1200	26.7618	0	2	1	1800	40.1427	2	2	3	3	1200	26.7618	0	1	1800	40.1427	2	2	3	1800	40.1427	2	2
219	1.455	145.5	33.12	11	3	0	1	15.6446	1	0	4	1500	45.2899	2	2.5	0	1500	45.2899	2	2	2.5	4	1500	45.2899	2	2	1500	45.2899	2	2	2.5	2250	67.9348	3	3
220	1.345	134.5	29.88	10	3	#NULL!	1	16.5172	1	0	3	1200	40.1606	2	2	0	1200	40.1606	2	2	2	3	1200	40.1606	2	2	1200	40.1606	2	2	2	1800	60.241	3	3
221	1.415	141.5	47	12	5	1	1	23.4739	2	1	4	1500	31.9149	1	2.5	0	2100	44.6809	2	2	3.5	4	1500	31.9149	1	2	2100	44.6809	2	2	3.5	2250	47.8723	2	2
222	1.41	141	48.5	11	5	1	1	24.3952	2	1	4	1500	30.9278	1	2.5	0	2100	43.299	2	2	3.5	4	1500	30.9278	1	2	2100	43.299	2	2	3.5	2250	46.3918	2	2
223	1.469	146.9	34.12	12	6	1	1	15.8112	0	0	4	1500	43.9625	2	2.5	0	1500	43.9625	2	2	2.5	4	1500	43.9625	2	2	1500	43.9625	2	2	2.5	2250	65.9437	3	3
224	1.397	139.7	49.8	12	6	1	1	25.5174	2	1	4	1500	30.1205	1	2.5	0	2100	42.1687	2	2	3.5	4	1500	30.1205	1	2	2100	42.1687	2	2	3.5	2250	45.1807	2	2
225	1.482	148.2	39.6	12	7	#NULL!	1	18.0301	1	0	4	1500	37.8788	1	2.5	0	1500	37.8788	1	2	2.5	4	1500	37.8788	1	2	1500	37.8788	1	2	2.5	2250	56.8182	2	2
226	1.38	138	32.45	12	5	1	1	17.0395	1	0	3	1200	36.98	1	2	0	1200	36.98	1	2	2	3	1200	36.98	1	2	1200	36.98	1	2	2	1800	55.47	2	2
227	1.441	144.1	38.24	11	5	1	1	18.4158	1	0	4	1500	39.2259	1	2.5	0	1500	39.2259	1	2	2.5	4	1500	39.2259	1	2	1500	39.2259	1	2	2.5	2250	58.8389	2	2
228	1.374	137.4	46.76	11	5	0	1	24.7686	2	1	3	1200	25.663	0	2	1	1800	38.4944	1	2	3	3	1200	25.663	0	1	1800	38.4944	1	2	3	1800	38.4944	1	2
229	1.38	138	32.8	10	5	0	1	17.2233	1	0	3	1200	36.5854	1	2	0	1200	36.5854	1	2	2	3	1200	36.5854	1	2	1200	36.5854	1	2	2	1800	54.878	2	2
230	1.403	140.3	55.3	10	5	0	1	28.0938	3	1	4	1500	27.1248	0	2.5	1	2100	37.9747	1	2	3.5	4	1500	27.1248	0	1	2100	37.9747	1	2	3.5	2250	40.6872	2	2
231	1.386	138.6	31.36	11	3	0	1	16.3249	1	0	4	1500	47.8316	2	2.5	0	1500	47.8316	2	2	2.5	4	1500	47.8316	2	2	1500	47.8316	2	2	2.5	2250	71.7474	3	3
232	1.405	140.5	38.9	12	5	0	1	19.7059	1	0	4	1500	38.5604	1	2.5	0	1500	38.5604	1	2	2.5	4	1500	38.5604	1	2	1500	38.5604	1	2	2.5	2250	57.8406	2	2
233	1.43	143	37.2	11	2	1	1	18.1916	1	0	4	1500	40.3226	2	2.5	0	1500	40.3226	2	2	2.5	4	1500	40.3226	2	2	1500	40.3226	2	2	2.5	2250	60.4839	3	3
234	1.343	134.3	30.94	11	4	1	1	17.1541	1	0	3	1200	38.7847	1	2	0	1200	38.7847	1	2	2	3	1200	38.7847	1	2	1200	38.7847	1	2	2	1800	58.1771	2	2
235	1.285	128.5	34.34	10	5	1	1	20.7967	2	1	3	1200	34.9447	1	2	0	1800	52.417	2	2	3	3	1200	34.9447	1	2	1800	52.417	2	2	3	1800	52.417	2	2
236	1.346	134.6	39.46	10	5	#NULL!	1	21.7805	2	1	3	1200	30.4105	1	2	0	1800	45.6158	2	2	3	3	1200	30.4105	1	2	1800	45.6158	2	2	3	1800	45.6158	2	2
237	1.38	138	38.46	10	4	0	1	20.1953	1	0	3	1200	31.2012	1	2	0	1200	31.2012	1	2	2	3	1200	31.2012	1	2	1200	31.2012	1	2	2	1800	46.8019	2	2
238	1.345	134.5	36.22	10	4	1	1	20.0218	1	0	3	1200	33.1309	1	2	0	1200	33.1309	1	2	2	3	1200	33.1309	1	2	1200	33.1309	1	2	2	1800	49.6963	2	2
239	1.29	129	35.66	10	4	1	1	21.429	2	1	3	1200	33.6511	1	2	0	1800	50.4767	2	2	3	3	1200	33.6511	1	2	1800	50.4767	2	2	3	1800	50.4767	2	2
241	1.471	147.1	47.68	10	5	0	1	22.0349	2	1	4	1500	31.4597	1	2.5	0	2100	44.0436	2	2	3.5	4	1500	31.4597	1	2	2100	44.0436	2	2	3.5	2250	47.1896	2	2
242	1.324	132.4	29.82	11	5	1	1	17.0111	1	0	3	1200	40.2414	2	2	0	1200	40.2414	2	2	2	3	1200	40.2414	2	2	1200	40.2414	2	2	2	1800	60.3622	3	3
243	1.293	129.3	25.8	10	5	#NULL!	1	15.432	1	0	3	1200	46.5116	2	2	0	1200	46.5116	2	2	2	3	1200	46.5116	2	2	1200	46.5116	2	2	2	1800	69.7674	3	3
244	1.507	150.7	51.64	12	7	#NULL!	1	22.7384	2	1	5	1800	34.8567	1	3	0	2400	46.4756	2	2	4	5	1800	34.8567	1	2	2400	46.4756	2	2	4	2700	52.2851	2	2
245	1.452	145.2	46.64	12	7	#NULL!	1	22.122	2	1	4	1500	32.1612	1	2.5	0	2100	45.0257	2	2	3.5	4	1500	32.1612	1	2	2100	45.0257	2	2	3.5	2250	48.2419	2	2
246	1.52	152	51.94	12	7	#NULL!	1	22.481	2	1	5	1800	34.6554	1	3	0	2400	46.2072	2	2	4	5	1800	34.6554	1	2	2400	46.2072	2	2	4	2700	51.9831	2	2
247	1.503	150.3	38.02	12	6	1	1	16.8304	1	0	5	1800	47.3435	2	3	0	1800	47.3435	2	2	3	5	1800	47.3435	2	2	1800	47.3435	2	2	3	2700	71.0153	3	3
248	1.42	142	35.96	12	6	1	1	17.8338	1	0	4	1500	41.713	2	2.5	0	1500	41.713	2	2	2.5	4	1500	41.713	2	2	1500	41.713	2	2	2.5	2250	62.5695	3	3
249	1.503	150.3	44.8	12	6	0	1	19.8317	1	0	5	1800	40.1786	2	3	0	1800	40.1786	2	2	3	5	1800	40.1786	2	2	1800	40.1786	2	2	3	2700	60.2679	3	3
250	1.388	138.8	32.3	12	5	0	1	16.7658	1	0	4	1500	46.4396	2	2.5	0	1500	46.4396	2	2	2.5	4	1500	46.4396	2	2	1500	46.4396	2	2	2.5	2250	69.6594	3	3
251	1.45	145	38.7	10	5	0	1	18.4067	1	0	4	1500	38.7597	1	2.5	0	1500	38.7597	1	2	2.5	4	1500	38.7597	1	2	1500	38.7597	1	2	2.5	2250	58.1395	2	2
252	1.403	140.3	32.68	11	5	0	1	16.6022	1	0	4	1500	45.8996	2	2.5	0	1500	45.8996	2	2	2.5	4	1500	45.8996	2	2	1500	45.8996	2	2	2.5	2250	68.8494	3	3
253	1.415	141.5	38.12	10	5	1	1	19.0388	1	0	4	1500	39.3494	1	2.5	0	1500	39.3494	1	2	2.5	4	1500	39.3494	1	2	1500	39.3494	1	2	2.5	2250	59.0241	2	2
254	1.38	138	31.38	11	6	0	1	16.4776	1	0	3	1200	38.2409	1	2	0	1200	38.2409	1	2	2	3	1200	38.2409	1	2	1200	38.2409	1	2	2	1800	57.3614	2	2
255	1.594	159.4	86.84	12	5	0	1	34.1777	3	1	5	1800	20.7278	0	3	1	2400	27.637	0	1	4	6	2100	24.1824	0	1	2700	31.0917	1	2	4.5	2700	31.0917	1	2
256	1.481	148.1	39.94	10	3	1	1	18.2095	1	0	4	1500	37.5563	1	2.5	0	1500	37.5563	1	2	2.5	4	1500	37.5563	1	2	1500	37.5563	1	2	2.5	2250	56.3345	2	2
257	1.51	151	40.1	12	7	#NULL!	1	17.5869	1	0	5	1800	44.8878	2	3	0	1800	44.8878	2	2	3	5	1800	44.8878	2	2	1800	44.8878	2	2	3	2700	67.3317	3	3
258	1.333	133.3	32.38	10	5	0	1	18.2229	1	0	3	1200	37.0599	1	2	0	1200	37.0599	1	2	2	3	1200	37.0599	1	2	1200	37.0599	1	2	2	1800	55.5899	2	2
259	1.425	142.5	31.02	12	5	0	1	15.2761	0	0	4	1500	48.3559	2	2.5	0	1500	48.3559	2	2	2.5	4	1500	48.3559	2	2	1500	48.3559	2	2	2.5	2250	72.5338	3	3
260	1.348	134.8	35.52	10	5	1	1	19.5476	1	0	3	1200	33.7838	1	2	0	1200	33.7838	1	2	2	3	1200	33.7838	1	2	1200	33.7838	1	2	2	1800	50.6757	2	2
261	1.3	130	29.3	10	3	1	1	17.3373	1	0	3	1200	40.9556	2	2	0	1200	40.9556	2	2	2	3	1200	40.9556	2	2	1200	40.9556	2	2	2	1800	61.4334	3	3
262	1.33	133	27.38	10	3	0	1	15.4785	1	0	3	1200	43.8276	2	2	0	1200	43.8276	2	2	2	3	1200	43.8276	2	2	1200	43.8276	2	2	2	1800	65.7414	3	3
263	1.48	148	39.94	11	3	0	1	18.2341	1	0	4	1500	37.5563	1	2.5	0	1500	37.5563	1	2	2.5	4	1500	37.5563	1	2	1500	37.5563	1	2	2.5	2250	56.3345	2	2
264	1.425	142.5	51.28	12	3	1	1	25.2533	2	1	4	1500	29.2512	0	2.5	1	2100	40.9516	2	2	3.5	4	1500	29.2512	0	1	2100	40.9516	2	2	3.5	2250	43.8768	2	2
265	1.306	130.6	29.2	10	3	0	1	17.1197	1	0	3	1200	41.0959	2	2	0	1200	41.0959	2	2	2	3	1200	41.0959	2	2	1200	41.0959	2	2	2	1800	61.6438	3	3
266	1.52	152	44.02	11	4	#NULL!	1	19.053	1	0	5	1800	40.8905	2	3	0	1800	40.8905	2	2	3	5	1800	40.8905	2	2	1800	40.8905	2	2	3	2700	61.3358	3	3
267	1.463	146.3	46.7	12	5	1	1	21.8187	1	0	4	1500	32.1199	1	2.5	0	1500	32.1199	1	2	2.5	4	1500	32.1199	1	2	1500	32.1199	1	2	2.5	2250	48.1799	2	2
268	1.333	133.3	30.78	10	3	1	1	17.3224	1	0	3	1200	38.9864	1	2	0	1200	38.9864	1	2	2	3	1200	38.9864	1	2	1200	38.9864	1	2	2	1800	58.4795	2	2
269	1.421	142.1	42.65	12	7	#NULL!	1	21.1218	1	0	4	1500	35.17	1	2.5	0	1500	35.17	1	2	2.5	4	1500	35.17	1	2	1500	35.17	1	2	2.5	2250	52.755	2	2
270	1.383	138.3	32.02	12	6	1	1	16.7408	1	0	4	1500	46.8457	2	2.5	0	1500	46.8457	2	2	2.5	4	1500	46.8457	2	2	1500	46.8457	2	2	2.5	2250	70.2686	3	3
271	1.423	142.3	36.38	11	6	0	1	17.9661	1	0	4	1500	41.2314	2	2.5	0	1500	41.2314	2	2	2.5	4	1500	41.2314	2	2	1500	41.2314	2	2	2.5	2250	61.8472	3	3
272	1.3	130	46.44	12	6	1	1	27.4793	3	1	3	1200	25.8398	0	2	1	1800	38.7597	1	2	3	3	1200	25.8398	0	1	1800	38.7597	1	2	3	1800	38.7597	1	2
273	1.535	153.5	54.78	12	6	1	1	23.2491	2	1	5	1800	32.8587	1	3	0	2400	43.8116	2	2	4	5	1800	32.8587	1	2	2400	43.8116	2	2	4	2700	49.2881	2	2
274	1.345	134.5	30.84	11	5	0	1	17.0479	1	0	3	1200	38.9105	1	2	0	1200	38.9105	1	2	2	3	1200	38.9105	1	2	1200	38.9105	1	2	2	1800	58.3658	2	2
275	1.474	147.4	41.78	12	4	0	1	19.2297	1	0	4	1500	35.9023	1	2.5	0	1500	35.9023	1	2	2.5	4	1500	35.9023	1	2	1500	35.9023	1	2	2.5	2250	53.8535	2	2
276	1.259	125.9	23.78	10	4	0	1	15.0024	1	0	3	1200	50.4626	2	2	0	1200	50.4626	2	2	2	3	1200	50.4626	2	2	1200	50.4626	2	2	2	1800	75.6939	3	3
277	1.4	140	39.98	10	4	1	1	20.398	2	1	4	1500	37.5188	1	2.5	0	2100	52.5263	2	2	3.5	4	1500	37.5188	1	2	2100	52.5263	2	2	3.5	2250	56.2781	2	2
278	1.395	139.5	39.56	11	5	0	1	20.3286	1	0	4	1500	37.9171	1	2.5	0	1500	37.9171	1	2	2.5	4	1500	37.9171	1	2	1500	37.9171	1	2	2.5	2250	56.8756	2	2
279	1.513	151.3	47.54	12	4	0	1	20.7674	1	0	5	1800	37.8629	1	3	0	1800	37.8629	1	2	3	5	1800	37.8629	1	2	1800	37.8629	1	2	3	2700	56.7943	2	2
280	1.39	139	30.88	11	4	0	1	15.9826	1	0	4	1500	48.5751	2	2.5	0	1500	48.5751	2	2	2.5	4	1500	48.5751	2	2	1500	48.5751	2	2	2.5	2250	72.8627	3	3
281	1.351	135.1	29.3	10	4	0	1	16.053	1	0	3	1200	40.9556	2	2	0	1200	40.9556	2	2	2	3	1200	40.9556	2	2	1200	40.9556	2	2	2	1800	61.4334	3	3
282	1.444	144.4	55.52	10	5	0	1	26.6266	3	1	4	1500	27.0173	0	2.5	1	2100	37.8242	1	2	3.5	4	1500	27.0173	0	1	2100	37.8242	1	2	3.5	2250	40.5259	2	2
283	1.35	135	29.66	12	5	0	1	16.2743	1	0	3	1200	40.4585	2	2	0	1200	40.4585	2	2	2	3	1200	40.4585	2	2	1200	40.4585	2	2	2	1800	60.6878	3	3
284	1.542	154.2	48.9	10	4	0	1	20.5655	2	1	5	1800	36.8098	1	3	0	2400	49.0798	2	2	4	5	1800	36.8098	1	2	2400	49.0798	2	2	4	2700	55.2147	2	2
285	1.293	129.3	29.46	10	4	1	1	17.6212	1	0	3	1200	40.7332	2	2	0	1200	40.7332	2	2	2	3	1200	40.7332	2	2	1200	40.7332	2	2	2	1800	61.0998	3	3
286	1.246	124.6	24.32	12	7	#NULL!	1	15.6649	0	0	2	900	37.0066	1	1.5	0	900	37.0066	1	2	1.5	2	900	37.0066	1	2	900	37.0066	1	2	1.5	1350	55.5099	2	2
287	1.218	121.8	23.58	10	2	1	1	15.8946	1	0	2	900	38.1679	1	1.5	0	900	38.1679	1	2	1.5	2	900	38.1679	1	2	900	38.1679	1	2	1.5	1350	57.2519	2	2
288	1.38	138	27.24	10	3	#NULL!	1	14.3037	0	0	3	1200	44.0529	2	2	0	1200	44.0529	2	2	2	3	1200	44.0529	2	2	1200	44.0529	2	2	2	1800	66.0793	3	3
289	1.524	152.4	61.18	12	7	0	1	26.3414	2	1	5	1800	29.4214	0	3	1	2400	39.2285	1	2	4	5	1800	29.4214	0	1	2400	39.2285	1	2	4	2700	44.1321	2	2
290	1.41	141	41.86	12	7	#NULL!	1	21.0553	1	0	4	1500	35.8337	1	2.5	0	1500	35.8337	1	2	2.5	4	1500	35.8337	1	2	1500	35.8337	1	2	2.5	2250	53.7506	2	2
291	1.341	134.1	36.24	12	5	0	1	20.1526	1	0	3	1200	33.1126	1	2	0	1200	33.1126	1	2	2	3	1200	33.1126	1	2	1200	33.1126	1	2	2	1800	49.6689	2	2
292	1.374	137.4	29.06	10	5	1	1	15.393	1	0	3	1200	41.2939	2	2	0	1200	41.2939	2	2	2	3	1200	41.2939	2	2	1200	41.2939	2	2	2	1800	61.9408	3	3
294	1.307	130.7	25.12	10	4	0	1	14.7051	0	0	3	1200	47.7707	2	2	0	1200	47.7707	2	2	2	3	1200	47.7707	2	2	1200	47.7707	2	2	2	1800	71.6561	3	3
295	1.396	139.6	30	10	4	0	1	15.394	1	0	4	1500	50	2	2.5	0	1500	50	2	2	2.5	4	1500	50	2	2	1500	50	2	2	2.5	2250	75	3	3
296	1.475	147.5	39.44	12	4	0	1	18.1281	1	0	4	1500	38.0325	1	2.5	0	1500	38.0325	1	2	2.5	4	1500	38.0325	1	2	1500	38.0325	1	2	2.5	2250	57.0487	2	2
297	1.444	144.4	35	11	4	1	1	16.7855	1	0	4	1500	42.8571	2	2.5	0	1500	42.8571	2	2	2.5	4	1500	42.8571	2	2	1500	42.8571	2	2	2.5	2250	64.2857	3	3
298	1.4	140	35.2	10	4	1	1	17.9592	1	0	4	1500	42.6136	2	2.5	0	1500	42.6136	2	2	2.5	4	1500	42.6136	2	2	1500	42.6136	2	2	2.5	2250	63.9205	3	3
299	1.263	126.3	26.92	10	3	#NULL!	1	16.876	1	0	3	1200	44.5765	2	2	0	1200	44.5765	2	2	2	3	1200	44.5765	2	2	1200	44.5765	2	2	2	1800	66.8648	3	3
300	1.38	138	38.18	12	6	0	1	20.0483	1	0	3	1200	31.4301	1	2	0	1200	31.4301	1	2	2	3	1200	31.4301	1	2	1200	31.4301	1	2	2	1800	47.1451	2	2
301	1.323	132.3	33.35	10	4	0	1	19.0536	1	0	3	1200	35.982	1	2	0	1200	35.982	1	2	2	3	1200	35.982	1	2	1200	35.982	1	2	2	1800	53.973	2	2
302	1.395	139.5	36.5	11	4	0	1	18.7562	1	0	4	1500	41.0959	2	2.5	0	1500	41.0959	2	2	2.5	4	1500	41.0959	2	2	1500	41.0959	2	2	2.5	2250	61.6438	3	3
303	1.516	151.6	44.06	12	5	0	1	19.1711	1	0	5	1800	40.8534	2	3	0	1800	40.8534	2	2	3	5	1800	40.8534	2	2	1800	40.8534	2	2	3	2700	61.2801	3	3
304	1.524	152.4	50.84	12	5	1	1	21.8895	1	0	5	1800	35.4052	1	3	0	1800	35.4052	1	2	3	5	1800	35.4052	1	2	1800	35.4052	1	2	3	2700	53.1078	2	2
305	1.477	147.7	51.14	11	5	#NULL!	1	23.4423	2	1	4	1500	29.3312	0	2.5	1	2100	41.0637	2	2	3.5	4	1500	29.3312	0	1	2100	41.0637	2	2	3.5	2250	43.9969	2	2
306	1.499	149.9	34.26	12	5	#NULL!	1	15.247	0	0	4	1500	43.7828	2	2.5	0	1500	43.7828	2	2	2.5	4	1500	43.7828	2	2	1500	43.7828	2	2	2.5	2250	65.6743	3	3
307	1.523	152.3	44.74	12	5	#NULL!	1	19.2884	1	0	5	1800	40.2325	2	3	0	1800	40.2325	2	2	3	5	1800	40.2325	2	2	1800	40.2325	2	2	3	2700	60.3487	3	3
308	1.496	149.6	53.16	12	5	0	1	23.7532	2	1	4	1500	28.2167	0	2.5	1	2100	39.5034	1	2	3.5	4	1500	28.2167	0	1	2100	39.5034	1	2	3.5	2250	42.3251	2	2
310	1.448	144.8	52.62	11	4	0	1	25.0965	2	1	4	1500	28.5063	0	2.5	1	2100	39.9088	1	2	3.5	4	1500	28.5063	0	1	2100	39.9088	1	2	3.5	2250	42.7594	2	2
311	1.333	133.3	31.52	10	5	0	1	17.7389	1	0	3	1200	38.0711	1	2	0	1200	38.0711	1	2	2	3	1200	38.0711	1	2	1200	38.0711	1	2	2	1800	57.1066	2	2
315	1.424	142.4	33.42	10	4	#NULL!	1	16.4811	1	0	4	1500	44.8833	2	2.5	0	1500	44.8833	2	2	2.5	4	1500	44.8833	2	2	1500	44.8833	2	2	2.5	2250	67.325	3	3
317	1.423	142.3	36.8	12	5	#NULL!	1	18.1735	1	0	4	1500	40.7609	2	2.5	0	1500	40.7609	2	2	2.5	4	1500	40.7609	2	2	1500	40.7609	2	2	2.5	2250	61.1413	3	3
318	1.405	140.5	33.95	12	5	0	1	17.1984	1	0	4	1500	44.1826	2	2.5	0	1500	44.1826	2	2	2.5	4	1500	44.1826	2	2	1500	44.1826	2	2	2.5	2250	66.2739	3	3
319	1.43	143	36.45	10	5	0	1	17.8248	1	0	4	1500	41.1523	2	2.5	0	1500	41.1523	2	2	2.5	4	1500	41.1523	2	2	1500	41.1523	2	2	2.5	2250	61.7284	3	3
320	1.455	145.5	39.15	12	6	0	1	18.4929	1	0	4	1500	38.3142	1	2.5	0	1500	38.3142	1	2	2.5	4	1500	38.3142	1	2	1500	38.3142	1	2	2.5	2250	57.4713	2	2
321	1.35	135	31.85	11	6	0	1	17.476	1	0	3	1200	37.6766	1	2	0	1200	37.6766	1	2	2	3	1200	37.6766	1	2	1200	37.6766	1	2	2	1800	56.5149	2	2
323	1.443	144.3	45.5	12	7	0	1	21.8514	1	0	4	1500	32.967	1	2.5	0	1500	32.967	1	2	2.5	4	1500	32.967	1	2	1500	32.967	1	2	2.5	2250	49.4505	2	2
324	1.496	149.6	43.35	12	7	0	1	19.3698	1	0	4	1500	34.6021	1	2.5	0	1500	34.6021	1	2	2.5	4	1500	34.6021	1	2	1500	34.6021	1	2	2.5	2250	51.9031	2	2
325	1.41	141	32.25	12	7	0	1	16.2215	1	0	4	1500	46.5116	2	2.5	0	1500	46.5116	2	2	2.5	4	1500	46.5116	2	2	1500	46.5116	2	2	2.5	2250	69.7674	3	3
326	1.511	151.1	42.55	12	7	1	1	18.6368	1	0	5	1800	42.3032	2	3	0	1800	42.3032	2	2	3	5	1800	42.3032	2	2	1800	42.3032	2	2	3	2700	63.4548	3	3
327	1.389	138.9	32.94	12	5	#NULL!	1	17.0734	1	0	4	1500	45.5373	2	2.5	0	1500	45.5373	2	2	2.5	4	1500	45.5373	2	2	1500	45.5373	2	2	2.5	2250	68.306	3	3
328	1.455	145.5	41.22	12	5	#NULL!	1	19.4707	1	0	4	1500	36.3901	1	2.5	0	1500	36.3901	1	2	2.5	4	1500	36.3901	1	2	1500	36.3901	1	2	2.5	2250	54.5852	2	2
329	1.256	125.6	23.6	10	3	0	1	14.96	1	0	3	1200	50.8475	2	2	0	1200	50.8475	2	2	2	3	1200	50.8475	2	2	1200	50.8475	2	2	2	1800	76.2712	3	3
330	1.364	136.4	31.76	11	5	1	1	17.0707	1	0	3	1200	37.7834	1	2	0	1200	37.7834	1	2	2	3	1200	37.7834	1	2	1200	37.7834	1	2	2	1800	56.6751	2	2
331	1.78	178	30.58	11	4	1	1	9.65156	0	0	6	2400	78.4827	3	4	0	2400	78.4827	3	3	4	8	2700	88.293	3	3	2700	88.293	3	3	4.5	3600	117.724	3	3
332	1.27	127	30.34	10	4	0	1	18.8108	1	0	3	1200	39.5517	1	2	0	1200	39.5517	1	2	2	3	1200	39.5517	1	2	1200	39.5517	1	2	2	1800	59.3276	2	2
333	1.58	158	47.5	12	7	0	1	19.0274	1	0	5	1800	37.8947	1	3	0	1800	37.8947	1	2	3	6	2100	44.2105	2	2	2100	44.2105	2	2	3.5	2700	56.8421	2	2
334	1.27	127	27.54	10	4	0	1	17.0748	1	0	3	1200	43.573	2	2	0	1200	43.573	2	2	2	3	1200	43.573	2	2	1200	43.573	2	2	2	1800	65.3595	3	3
335	1.255	125.5	25.35	10	4	0	1	16.095	1	0	3	1200	47.3373	2	2	0	1200	47.3373	2	2	2	3	1200	47.3373	2	2	1200	47.3373	2	2	2	1800	71.0059	3	3
336	1.392	139.2	42.36	11	5	0	1	21.8614	2	1	4	1500	35.4108	1	2.5	0	2100	49.5751	2	2	3.5	4	1500	35.4108	1	2	2100	49.5751	2	2	3.5	2250	53.1161	2	2
337	1.545	154.5	59.9	12	5	0	1	25.094	2	1	5	1800	30.0501	1	3	0	2400	40.0668	2	2	4	5	1800	30.0501	1	2	2400	40.0668	2	2	4	2700	45.0751	2	2
338	1.425	142.5	88.8	12	5	0	1	43.7304	3	1	4	1500	16.8919	0	2.5	1	2100	23.6486	0	1	3.5	4	1500	16.8919	0	0	2100	23.6486	0	1	3.5	2250	25.3378	0	1
339	1.39	139	34.9	11	6	0	1	18.0632	1	0	4	1500	42.9799	2	2.5	0	1500	42.9799	2	2	2.5	4	1500	42.9799	2	2	1500	42.9799	2	2	2.5	2250	64.4699	3	3
340	1.275	127.5	30.42	11	5	0	1	18.7128	1	0	3	1200	39.4477	1	2	0	1200	39.4477	1	2	2	3	1200	39.4477	1	2	1200	39.4477	1	2	2	1800	59.1716	2	2
341	1.423	142.3	32.06	11	6	0	1	15.8327	1	0	4	1500	46.7873	2	2.5	0	1500	46.7873	2	2	2.5	4	1500	46.7873	2	2	1500	46.7873	2	2	2.5	2250	70.1809	3	3
342	1.496	149.6	43.35	11	5	0	1	19.3698	1	0	4	1500	34.6021	1	2.5	0	1500	34.6021	1	2	2.5	4	1500	34.6021	1	2	1500	34.6021	1	2	2.5	2250	51.9031	2	2
343	1.36	136	36.26	11	6	0	1	19.6042	1	0	3	1200	33.0943	1	2	0	1200	33.0943	1	2	2	3	1200	33.0943	1	2	1200	33.0943	1	2	2	1800	49.6415	2	2
344	1.394	139.4	39.92	11	6	1	1	20.5431	1	0	4	1500	37.5752	1	2.5	0	1500	37.5752	1	2	2.5	4	1500	37.5752	1	2	1500	37.5752	1	2	2.5	2250	56.3627	2	2
345	1.554	155.4	86.56	12	7	0	1	35.8439	3	1	5	1800	20.7948	0	3	1	2400	27.7264	0	1	4	5	1800	20.7948	0	1	2400	27.7264	0	1	4	2700	31.1922	1	2
346	1.44	144	45.98	12	6	1	1	22.174	2	1	4	1500	32.6229	1	2.5	0	2100	45.672	2	2	3.5	4	1500	32.6229	1	2	2100	45.672	2	2	3.5	2250	48.9343	2	2
347	1.486	148.6	55.06	12	7	1	1	24.9344	2	1	4	1500	27.243	0	2.5	1	2100	38.1402	1	2	3.5	4	1500	27.243	0	1	2100	38.1402	1	2	3.5	2250	40.8645	2	2
348	1.3	130	30.76	11	6	0	1	18.2012	1	0	3	1200	39.0117	1	2	0	1200	39.0117	1	2	2	3	1200	39.0117	1	2	1200	39.0117	1	2	2	1800	58.5176	2	2
349	1.42	142	47.38	11	6	1	1	23.4973	2	1	4	1500	31.6589	1	2.5	0	2100	44.3225	2	2	3.5	4	1500	31.6589	1	2	2100	44.3225	2	2	3.5	2250	47.4884	2	2
350	1.405	140.5	29.7	12	6	0	1	15.0454	0	0	4	1500	50.5051	2	2.5	0	1500	50.5051	2	2	2.5	4	1500	50.5051	2	2	1500	50.5051	2	2	2.5	2250	75.7576	3	3
352	1.37	137	34.88	11	6	0	1	18.5838	1	0	3	1200	34.4037	1	2	0	1200	34.4037	1	2	2	3	1200	34.4037	1	2	1200	34.4037	1	2	2	1800	51.6055	2	2
353	1.352	135.2	36.08	12	7	0	1	19.7385	1	0	3	1200	33.2594	1	2	0	1200	33.2594	1	2	2	3	1200	33.2594	1	2	1200	33.2594	1	2	2	1800	49.8891	2	2
354	1.512	151.2	63.64	11	6	0	1	27.8373	3	1	5	1800	28.2841	0	3	1	2400	37.7121	1	2	4	5	1800	28.2841	0	1	2400	37.7121	1	2	4	2700	42.4261	2	2
355	1.519	151.9	43.44	12	6	0	1	18.8267	1	0	5	1800	41.4365	2	3	0	1800	41.4365	2	2	3	5	1800	41.4365	2	2	1800	41.4365	2	2	3	2700	62.1547	3	3
357	1.516	151.6	47.2	12	7	1	1	20.5373	1	0	5	1800	38.1356	1	3	0	1800	38.1356	1	2	3	5	1800	38.1356	1	2	1800	38.1356	1	2	3	2700	57.2034	2	2
358	1.385	138.5	40.58	11	6	1	1	21.155	2	1	4	1500	36.964	1	2.5	0	2100	51.7496	2	2	3.5	4	1500	36.964	1	2	2100	51.7496	2	2	3.5	2250	55.446	2	2
359	1.37	137	40.72	12	6	0	1	21.6953	1	0	3	1200	29.4695	0	2	1	1200	29.4695	0	1	2	3	1200	29.4695	0	1	1200	29.4695	0	1	2	1800	44.2043	2	2
361	1.455	145.5	41.4	12	6	0	1	19.5557	1	0	4	1500	36.2319	1	2.5	0	1500	36.2319	1	2	2.5	4	1500	36.2319	1	2	1500	36.2319	1	2	2.5	2250	54.3478	2	2
362	1.43	143	41.44	12	7	0	1	20.265	1	0	4	1500	36.1969	1	2.5	0	1500	36.1969	1	2	2.5	4	1500	36.1969	1	2	1500	36.1969	1	2	2.5	2250	54.2954	2	2
363	1.54	154	57.74	12	7	0	1	24.3464	2	1	5	1800	31.1742	1	3	0	2400	41.5656	2	2	4	5	1800	31.1742	1	2	2400	41.5656	2	2	4	2700	46.7613	2	2
364	1.4	140	34.92	12	6	1	1	17.8163	1	0	4	1500	42.9553	2	2.5	0	1500	42.9553	2	2	2.5	4	1500	42.9553	2	2	1500	42.9553	2	2	2.5	2250	64.433	3	3
365	1.48	148	40.28	11	7	0	1	18.3893	1	0	4	1500	37.2393	1	2.5	0	1500	37.2393	1	2	2.5	4	1500	37.2393	1	2	1500	37.2393	1	2	2.5	2250	55.859	2	2
366	1.544	154.4	41.78	12	7	1	1	17.5256	1	0	5	1800	43.0828	2	3	0	1800	43.0828	2	2	3	5	1800	43.0828	2	2	1800	43.0828	2	2	3	2700	64.6242	3	3
367	1.46	146	38.98	12	7	0	1	18.2867	1	0	4	1500	38.4813	1	2.5	0	1500	38.4813	1	2	2.5	4	1500	38.4813	1	2	1500	38.4813	1	2	2.5	2250	57.7219	2	2
368	1.355	135.5	51.08	12	#NULL!	0	1	27.821	3	1	3	1200	23.4926	0	2	1	1800	35.2388	1	2	3	3	1200	23.4926	0	1	1800	35.2388	1	2	3	1800	35.2388	1	2
369	1.42	142	44.16	12	7	0	1	21.9004	1	0	4	1500	33.9674	1	2.5	0	1500	33.9674	1	2	2.5	4	1500	33.9674	1	2	1500	33.9674	1	2	2.5	2250	50.9511	2	2
370	1.455	145.5	37.78	12	7	1	1	17.8458	1	0	4	1500	39.7035	1	2.5	0	1500	39.7035	1	2	2.5	4	1500	39.7035	1	2	1500	39.7035	1	2	2.5	2250	59.5553	2	2
373	1.43	143	47.74	12	7	0	1	23.3459	2	1	4	1500	31.4202	1	2.5	0	2100	43.9883	2	2	3.5	4	1500	31.4202	1	2	2100	43.9883	2	2	3.5	2250	47.1303	2	2
374	1.6	160	43.9	12	7	1	1	17.1484	1	0	5	1800	41.0023	2	3	0	1800	41.0023	2	2	3	6	2100	47.836	2	2	2100	47.836	2	2	3.5	2700	61.5034	3	3
375	1.37	137	44.28	11	4	0	1	23.5921	2	1	3	1200	27.1003	0	2	1	1800	40.6504	2	2	3	3	1200	27.1003	0	1	1800	40.6504	2	2	3	1800	40.6504	2	2
376	1.43	143	40.18	12	5	0	1	19.6489	1	0	4	1500	37.332	1	2.5	0	1500	37.332	1	2	2.5	4	1500	37.332	1	2	1500	37.332	1	2	2.5	2250	55.998	2	2
378	1.46	146	45.44	12	7	0	1	21.3173	1	0	4	1500	33.0106	1	2.5	0	1500	33.0106	1	2	2.5	4	1500	33.0106	1	2	1500	33.0106	1	2	2.5	2250	49.5158	2	2
379	1.43	143	36.38	11	4	0	1	17.7906	1	0	4	1500	41.2314	2	2.5	0	1500	41.2314	2	2	2.5	4	1500	41.2314	2	2	1500	41.2314	2	2	2.5	2250	61.8472	3	3
380	1.198	119.8	26.02	10	4	0	1	18.1298	1	0	2	900	34.5888	1	1.5	0	900	34.5888	1	2	1.5	2	900	34.5888	1	2	900	34.5888	1	2	1.5	1350	51.8832	2	2
381	1.257	125.7	23.38	10	4	1	1	14.797	1	0	3	1200	51.3259	2	2	0	1200	51.3259	2	2	2	3	1200	51.3259	2	2	1200	51.3259	2	2	2	1800	76.9889	3	3
382	1.422	142.2	41.72	11	7	1	1	20.6322	1	0	4	1500	35.954	1	2.5	0	1500	35.954	1	2	2.5	4	1500	35.954	1	2	1500	35.954	1	2	2.5	2250	53.931	2	2
383	1.288	128.8	33.24	11	4	0	1	20.0368	1	0	3	1200	36.1011	1	2	0	1200	36.1011	1	2	2	3	1200	36.1011	1	2	1200	36.1011	1	2	2	1800	54.1516	2	2
384	1.304	130.4	30.58	10	5	1	1	17.9838	1	0	3	1200	39.2413	1	2	0	1200	39.2413	1	2	2	3	1200	39.2413	1	2	1200	39.2413	1	2	2	1800	58.862	2	2
385	1.353	135.3	28.7	12	4	1	1	15.6778	0	0	3	1200	41.8118	2	2	0	1200	41.8118	2	2	2	3	1200	41.8118	2	2	1200	41.8118	2	2	2	1800	62.7178	3	3
386	1.32	132	29.34	11	5	1	1	16.8388	1	0	3	1200	40.8998	2	2	0	1200	40.8998	2	2	2	3	1200	40.8998	2	2	1200	40.8998	2	2	2	1800	61.3497	3	3
387	1.316	131.6	31.48	10	5	0	1	18.177	1	0	3	1200	38.1194	1	2	0	1200	38.1194	1	2	2	3	1200	38.1194	1	2	1200	38.1194	1	2	2	1800	57.1792	2	2
388	1.271	127.1	29.1	10	5	0	1	18.0137	1	0	3	1200	41.2371	2	2	0	1200	41.2371	2	2	2	3	1200	41.2371	2	2	1200	41.2371	2	2	2	1800	61.8557	3	3
389	1.184	118.4	29.7	10	4	1	1	21.1862	2	1	2	900	30.303	1	1.5	0	1500	50.5051	2	2	2.5	2	900	30.303	1	2	1500	50.5051	2	2	2.5	1350	45.4545	2	2
390	1.411	141.1	43.6	12	5	0	1	21.8994	1	0	4	1500	34.4037	1	2.5	0	1500	34.4037	1	2	2.5	4	1500	34.4037	1	2	1500	34.4037	1	2	2.5	2250	51.6055	2	2
391	1.292	129.2	43.4	10	6	0	1	25.9995	3	1	3	1200	27.6498	0	2	1	1800	41.4747	2	2	3	3	1200	27.6498	0	1	1800	41.4747	2	2	3	1800	41.4747	2	2
392	1.537	153.7	54.88	11	6	0	1	23.2309	2	1	5	1800	32.7988	1	3	0	2400	43.7318	2	2	4	5	1800	32.7988	1	2	2400	43.7318	2	2	4	2700	49.1983	2	2
393	1.476	147.6	40.36	12	7	0	1	18.5259	1	0	4	1500	37.1655	1	2.5	0	1500	37.1655	1	2	2.5	4	1500	37.1655	1	2	1500	37.1655	1	2	2.5	2250	55.7483	2	2
394	1.304	130.4	28.42	10	4	0	1	16.7136	1	0	3	1200	42.2238	2	2	0	1200	42.2238	2	2	2	3	1200	42.2238	2	2	1200	42.2238	2	2	2	1800	63.3357	3	3
395	1.48	148	43.62	12	4	1	1	19.9142	1	0	4	1500	34.3879	1	2.5	0	1500	34.3879	1	2	2.5	4	1500	34.3879	1	2	1500	34.3879	1	2	2.5	2250	51.5818	2	2
396	1.346	134.6	27.86	10	4	1	1	15.3777	1	0	3	1200	43.0725	2	2	0	1200	43.0725	2	2	2	3	1200	43.0725	2	2	1200	43.0725	2	2	2	1800	64.6088	3	3
397	1.332	133.2	30.32	10	4	1	1	17.0892	1	0	3	1200	39.5778	1	2	0	1200	39.5778	1	2	2	3	1200	39.5778	1	2	1200	39.5778	1	2	2	1800	59.3668	2	2
398	1.46	146	46.04	10	4	0	1	21.5988	2	1	4	1500	32.5804	1	2.5	0	2100	45.6125	2	2	3.5	4	1500	32.5804	1	2	2100	45.6125	2	2	3.5	2250	48.8705	2	2
399	1.42	142	39.08	10	4	0	1	19.3811	1	0	4	1500	38.3828	1	2.5	0	1500	38.3828	1	2	2.5	4	1500	38.3828	1	2	1500	38.3828	1	2	2.5	2250	57.5742	2	2
400	1.421	142.1	45.6	11	5	1	1	22.5827	2	1	4	1500	32.8947	1	2.5	0	2100	46.0526	2	2	3.5	4	1500	32.8947	1	2	2100	46.0526	2	2	3.5	2250	49.3421	2	2
402	1.286	128.6	28.6	10	5	0	1	17.2935	1	0	3	1200	41.958	2	2	0	1200	41.958	2	2	2	3	1200	41.958	2	2	1200	41.958	2	2	2	1800	62.9371	3	3
403	1.402	140.2	30.74	10	5	0	1	15.639	1	0	4	1500	48.7964	2	2.5	0	1500	48.7964	2	2	2.5	4	1500	48.7964	2	2	1500	48.7964	2	2	2.5	2250	73.1945	3	3
404	1.51	151	46.56	12	5	1	1	20.4202	1	0	5	1800	38.6598	1	3	0	1800	38.6598	1	2	3	5	1800	38.6598	1	2	1800	38.6598	1	2	3	2700	57.9897	2	2
405	1.45	145	38.6	12	7	0	1	18.3591	1	0	4	1500	38.8601	1	2.5	0	1500	38.8601	1	2	2.5	4	1500	38.8601	1	2	1500	38.8601	1	2	2.5	2250	58.2902	2	2
406	1.38	138	41.6	10	5	0	1	21.8442	2	1	3	1200	28.8462	0	2	1	1800	43.2692	2	2	3	3	1200	28.8462	0	1	1800	43.2692	2	2	3	1800	43.2692	2	2
407	1.271	127.1	27.04	11	5	0	1	16.7385	1	0	3	1200	44.3787	2	2	0	1200	44.3787	2	2	2	3	1200	44.3787	2	2	1200	44.3787	2	2	2	1800	66.568	3	3
409	1.452	145.2	43.48	12	5	1	1	20.6232	1	0	4	1500	34.4986	1	2.5	0	1500	34.4986	1	2	2.5	4	1500	34.4986	1	2	1500	34.4986	1	2	2.5	2250	51.7479	2	2
410	1.55	155	62.02	12	7	1	1	25.8148	2	1	5	1800	29.0229	0	3	1	2400	38.6972	1	2	4	5	1800	29.0229	0	1	2400	38.6972	1	2	4	2700	43.5343	2	2
411	1.506	150.6	50.24	11	6	1	1	22.1513	2	1	5	1800	35.828	1	3	0	2400	47.7707	2	2	4	5	1800	35.828	1	2	2400	47.7707	2	2	4	2700	53.742	2	2
413	1.321	132.1	31.9	10	6	0	1	18.2804	1	0	3	1200	37.6176	1	2	0	1200	37.6176	1	2	2	3	1200	37.6176	1	2	1200	37.6176	1	2	2	1800	56.4263	2	2
414	1.444	144.4	43.48	11	6	1	1	20.8524	1	0	4	1500	34.4986	1	2.5	0	1500	34.4986	1	2	2.5	4	1500	34.4986	1	2	1500	34.4986	1	2	2.5	2250	51.7479	2	2
415	1.432	143.2	35.64	11	6	0	1	17.3801	1	0	4	1500	42.0875	2	2.5	0	1500	42.0875	2	2	2.5	4	1500	42.0875	2	2	1500	42.0875	2	2	2.5	2250	63.1313	3	3
416	1.4	140	34.66	12	6	0	1	17.6837	1	0	4	1500	43.2776	2	2.5	0	1500	43.2776	2	2	2.5	4	1500	43.2776	2	2	1500	43.2776	2	2	2.5	2250	64.9163	3	3
417	1.355	135.5	29.44	11	6	0	1	16.0346	1	0	3	1200	40.7609	2	2	0	1200	40.7609	2	2	2	3	1200	40.7609	2	2	1200	40.7609	2	2	2	1800	61.1413	3	3
418	1.37	137	33.66	11	6	1	1	17.9338	1	0	3	1200	35.6506	1	2	0	1200	35.6506	1	2	2	3	1200	35.6506	1	2	1200	35.6506	1	2	2	1800	53.4759	2	2
419	1.445	144.5	41.78	10	4	0	1	20.0093	1	0	4	1500	35.9023	1	2.5	0	1500	35.9023	1	2	2.5	4	1500	35.9023	1	2	1500	35.9023	1	2	2.5	2250	53.8535	2	2
420	1.405	140.5	46.88	11	5	1	1	23.7484	2	1	4	1500	31.9966	1	2.5	0	2100	44.7952	2	2	3.5	4	1500	31.9966	1	2	2100	44.7952	2	2	3.5	2250	47.9949	2	2
421	1.283	128.3	28.6	10	3	0	1	17.3745	1	0	3	1200	41.958	2	2	0	1200	41.958	2	2	2	3	1200	41.958	2	2	1200	41.958	2	2	2	1800	62.9371	3	3
424	1.335	133.5	24.06	10	3	0	1	13.5	0	0	3	1200	49.8753	2	2	0	1200	49.8753	2	2	2	3	1200	49.8753	2	2	1200	49.8753	2	2	2	1800	74.813	3	3
425	1.267	126.7	26.96	11	3	#NULL!	1	16.7945	1	0	3	1200	44.5104	2	2	0	1200	44.5104	2	2	2	3	1200	44.5104	2	2	1200	44.5104	2	2	2	1800	66.7656	3	3
426	1.34	134	30.86	10	2	1	1	17.1865	1	0	3	1200	38.8853	1	2	0	1200	38.8853	1	2	2	3	1200	38.8853	1	2	1200	38.8853	1	2	2	1800	58.3279	2	2
429	1.31	131	30.5	10	4	0	1	17.7729	1	0	3	1200	39.3443	1	2	0	1200	39.3443	1	2	2	3	1200	39.3443	1	2	1200	39.3443	1	2	2	1800	59.0164	2	2
430	1.21	121	25.24	10	4	0	1	17.2393	1	0	2	900	35.6577	1	1.5	0	900	35.6577	1	2	1.5	2	900	35.6577	1	2	900	35.6577	1	2	1.5	1350	53.4865	2	2
431	1.173	117.3	21.5	10	#NULL!	1	1	15.6258	1	0	2	900	41.8605	2	1.5	0	900	41.8605	2	2	1.5	2	900	41.8605	2	2	900	41.8605	2	2	1.5	1350	62.7907	3	3
432	1.384	138.4	35.36	10	4	0	1	18.4604	1	0	4	1500	42.4208	2	2.5	0	1500	42.4208	2	2	2.5	4	1500	42.4208	2	2	1500	42.4208	2	2	2.5	2250	63.6312	3	3
433	1.201	120.1	24.38	10	4	0	1	16.9024	1	0	2	900	36.9155	1	1.5	0	900	36.9155	1	2	1.5	2	900	36.9155	1	2	900	36.9155	1	2	1.5	1350	55.3733	2	2
434	1.36	136	38.44	10	4	1	1	20.7829	2	1	3	1200	31.2175	1	2	0	1800	46.8262	2	2	3	3	1200	31.2175	1	2	1800	46.8262	2	2	3	1800	46.8262	2	2
435	1.28	128	33.68	10	4	0	1	20.5566	2	1	3	1200	35.6295	1	2	0	1800	53.4442	2	2	3	3	1200	35.6295	1	2	1800	53.4442	2	2	3	1800	53.4442	2	2
436	1.324	132.4	30.7	11	4	1	1	17.5131	1	0	3	1200	39.0879	1	2	0	1200	39.0879	1	2	2	3	1200	39.0879	1	2	1200	39.0879	1	2	2	1800	58.6319	2	2
438	1.396	139.6	34.76	11	5	0	1	17.8365	1	0	4	1500	43.153	2	2.5	0	1500	43.153	2	2	2.5	4	1500	43.153	2	2	1500	43.153	2	2	2.5	2250	64.7296	3	3
439	1.39	139	30.72	11	5	0	1	15.8998	1	0	4	1500	48.8281	2	2.5	0	1500	48.8281	2	2	2.5	4	1500	48.8281	2	2	1500	48.8281	2	2	2.5	2250	73.2422	3	3
440	1.293	129.3	25.78	10	5	0	1	15.4201	1	0	3	1200	46.5477	2	2	0	1200	46.5477	2	2	2	3	1200	46.5477	2	2	1200	46.5477	2	2	2	1800	69.8216	3	3
441	1.33	133	49.6	10	5	0	1	28.04	3	1	3	1200	24.1935	0	2	1	1800	36.2903	1	2	3	3	1200	24.1935	0	1	1800	36.2903	1	2	3	1800	36.2903	1	2
442	1.296	129.6	36.9	10	5	0	1	21.9693	2	1	3	1200	32.5203	1	2	0	1800	48.7805	2	2	3	3	1200	32.5203	1	2	1800	48.7805	2	2	3	1800	48.7805	2	2
443	1.4	140	48	11	5	0	1	24.4898	2	1	4	1500	31.25	1	2.5	0	2100	43.75	2	2	3.5	4	1500	31.25	1	2	2100	43.75	2	2	3.5	2250	46.875	2	2
444	1.425	142.5	34.66	10	5	1	1	17.0686	1	0	4	1500	43.2776	2	2.5	0	1500	43.2776	2	2	2.5	4	1500	43.2776	2	2	1500	43.2776	2	2	2.5	2250	64.9163	3	3
445	1.3	130	30.96	10	5	0	1	18.3195	1	0	3	1200	38.7597	1	2	0	1200	38.7597	1	2	2	3	1200	38.7597	1	2	1200	38.7597	1	2	2	1800	58.1395	2	2
446	1.211	121.1	23.28	10	5	1	1	15.8743	1	0	2	900	38.6598	1	1.5	0	900	38.6598	1	2	1.5	2	900	38.6598	1	2	900	38.6598	1	2	1.5	1350	57.9897	2	2
447	1.361	136.1	36.96	11	5	1	1	19.9533	1	0	3	1200	32.4675	1	2	0	1200	32.4675	1	2	2	3	1200	32.4675	1	2	1200	32.4675	1	2	2	1800	48.7013	2	2
448	1.393	139.3	63.64	12	6	1	1	32.7965	3	1	4	1500	23.5701	0	2.5	1	2100	32.9981	1	2	3.5	4	1500	23.5701	0	1	2100	32.9981	1	2	3.5	2250	35.3551	1	2
449	1.3	130	26.68	11	6	0	1	15.787	1	0	3	1200	44.9775	2	2	0	1200	44.9775	2	2	2	3	1200	44.9775	2	2	1200	44.9775	2	2	2	1800	67.4663	3	3
450	1.495	149.5	39.36	11	6	1	1	17.6105	1	0	4	1500	38.1098	1	2.5	0	1500	38.1098	1	2	2.5	4	1500	38.1098	1	2	1500	38.1098	1	2	2.5	2250	57.1646	2	2
451	1.378	137.8	45.96	11	6	0	1	24.2037	2	1	3	1200	26.1097	0	2	1	1800	39.1645	1	2	3	3	1200	26.1097	0	1	1800	39.1645	1	2	3	1800	39.1645	1	2
452	1.345	134.5	37.58	12	6	0	1	20.7736	1	0	3	1200	31.9319	1	2	0	1200	31.9319	1	2	2	3	1200	31.9319	1	2	1200	31.9319	1	2	2	1800	47.8978	2	2
453	1.375	137.5	42.64	11	6	1	1	22.5534	2	1	3	1200	28.1426	0	2	1	1800	42.2139	2	2	3	3	1200	28.1426	0	1	1800	42.2139	2	2	3	1800	42.2139	2	2
454	1.343	134.3	27.5	11	6	1	1	15.2469	0	0	3	1200	43.6364	2	2	0	1200	43.6364	2	2	2	3	1200	43.6364	2	2	1200	43.6364	2	2	2	1800	65.4545	3	3
455	1.43	143	41	12	6	1	1	20.0499	1	0	4	1500	36.5854	1	2.5	0	1500	36.5854	1	2	2.5	4	1500	36.5854	1	2	1500	36.5854	1	2	2.5	2250	54.878	2	2
456	1.423	142.3	51.68	11	#NULL!	1	1	25.5219	2	1	4	1500	29.0248	0	2.5	1	2100	40.6347	2	2	3.5	4	1500	29.0248	0	1	2100	40.6347	2	2	3.5	2250	43.5372	2	2
457	1.472	147.2	50.28	12	7	0	1	23.2049	2	1	4	1500	29.8329	0	2.5	1	2100	41.7661	2	2	3.5	4	1500	29.8329	0	1	2100	41.7661	2	2	3.5	2250	44.7494	2	2
458	1.294	129.4	29.52	10	5	1	1	17.6298	1	0	3	1200	40.6504	2	2	0	1200	40.6504	2	2	2	3	1200	40.6504	2	2	1200	40.6504	2	2	2	1800	60.9756	3	3
460	1.538	153.8	35.62	12	7	1	1	15.0585	0	0	5	1800	50.5334	2	3	0	1800	50.5334	2	2	3	5	1800	50.5334	2	2	1800	50.5334	2	2	3	2700	75.8001	3	3
461	1.476	147.6	38.38	12	7	1	1	17.617	1	0	4	1500	39.0829	1	2.5	0	1500	39.0829	1	2	2.5	4	1500	39.0829	1	2	1500	39.0829	1	2	2.5	2250	58.6243	2	2
462	1.533	153.3	47.24	12	7	1	1	20.1014	1	0	5	1800	38.1033	1	3	0	1800	38.1033	1	2	3	5	1800	38.1033	1	2	1800	38.1033	1	2	3	2700	57.155	2	2
463	1.375	137.5	40.5	12	7	0	1	21.4215	1	0	3	1200	29.6296	0	2	1	1200	29.6296	0	1	2	3	1200	29.6296	0	1	1200	29.6296	0	1	2	1800	44.4444	2	2
464	1.445	144.5	51.44	12	7	0	1	24.6357	2	1	4	1500	29.1602	0	2.5	1	2100	40.8243	2	2	3.5	4	1500	29.1602	0	1	2100	40.8243	2	2	3.5	2250	43.7403	2	2
465	1.35	135	29.32	12	7	1	1	16.0878	1	0	3	1200	40.9277	2	2	0	1200	40.9277	2	2	2	3	1200	40.9277	2	2	1200	40.9277	2	2	2	1800	61.3915	3	3
466	1.498	149.8	41.14	12	7	1	1	18.3333	1	0	4	1500	36.4609	1	2.5	0	1500	36.4609	1	2	2.5	4	1500	36.4609	1	2	1500	36.4609	1	2	2.5	2250	54.6913	2	2
467	1.42	142	38.96	12	7	0	1	19.3216	1	0	4	1500	38.501	1	2.5	0	1500	38.501	1	2	2.5	4	1500	38.501	1	2	1500	38.501	1	2	2.5	2250	57.7515	2	2
468	1.447	144.7	43.06	12	5	1	1	20.5654	1	0	4	1500	34.8351	1	2.5	0	1500	34.8351	1	2	2.5	4	1500	34.8351	1	2	1500	34.8351	1	2	2.5	2250	52.2527	2	2
469	1.342	134.2	31.74	11	4	1	1	17.6239	1	0	3	1200	37.8072	1	2	0	1200	37.8072	1	2	2	3	1200	37.8072	1	2	1200	37.8072	1	2	2	1800	56.7108	2	2
470	1.344	134.4	32.95	10	5	0	1	18.2413	1	0	3	1200	36.4188	1	2	0	1200	36.4188	1	2	2	3	1200	36.4188	1	2	1200	36.4188	1	2	2	1800	54.6282	2	2
471	1.35	135	33.64	11	#NULL!	1	1	18.4582	1	0	3	1200	35.6718	1	2	0	1200	35.6718	1	2	2	3	1200	35.6718	1	2	1200	35.6718	1	2	2	1800	53.5077	2	2
472	1.559	155.9	35.28	11	5	0	1	14.5156	0	0	5	1800	51.0204	2	3	0	1800	51.0204	2	2	3	5	1800	51.0204	2	2	1800	51.0204	2	2	3	2700	76.5306	3	3
473	1.29	129	29.8	11	5	1	1	17.9076	1	0	3	1200	40.2685	2	2	0	1200	40.2685	2	2	2	3	1200	40.2685	2	2	1200	40.2685	2	2	2	1800	60.4027	3	3
474	1.54	154	41.02	11	5	0	1	17.2963	1	0	5	1800	43.881	2	3	0	1800	43.881	2	2	3	5	1800	43.881	2	2	1800	43.881	2	2	3	2700	65.8216	3	3
475	1.378	137.8	40.54	12	5	0	1	21.3494	1	0	3	1200	29.6004	0	2	1	1200	29.6004	0	1	2	3	1200	29.6004	0	1	1200	29.6004	0	1	2	1800	44.4006	2	2
476	1.285	128.5	29.64	11	#NULL!	1	1	17.9503	1	0	3	1200	40.4858	2	2	0	1200	40.4858	2	2	2	3	1200	40.4858	2	2	1200	40.4858	2	2	2	1800	60.7287	3	3
477	1.351	135.1	31.42	10	5	0	1	17.2145	1	0	3	1200	38.1922	1	2	0	1200	38.1922	1	2	2	3	1200	38.1922	1	2	1200	38.1922	1	2	2	1800	57.2884	2	2
478	1.368	136.8	32.06	11	5	0	1	17.1313	1	0	3	1200	37.4298	1	2	0	1200	37.4298	1	2	2	3	1200	37.4298	1	2	1200	37.4298	1	2	2	1800	56.1447	2	2
479	1.365	136.5	33.3	11	5	0	1	17.8722	1	0	3	1200	36.036	1	2	0	1200	36.036	1	2	2	3	1200	36.036	1	2	1200	36.036	1	2	2	1800	54.0541	2	2
480	1.313	131.3	29.18	10	5	1	1	16.9261	1	0	3	1200	41.1241	2	2	0	1200	41.1241	2	2	2	3	1200	41.1241	2	2	1200	41.1241	2	2	2	1800	61.6861	3	3
481	1.26	126	29.06	10	5	0	1	18.3044	1	0	3	1200	41.2939	2	2	0	1200	41.2939	2	2	2	3	1200	41.2939	2	2	1200	41.2939	2	2	2	1800	61.9408	3	3
482	1.383	138.3	34.26	11	5	1	1	17.912	1	0	4	1500	43.7828	2	2.5	0	1500	43.7828	2	2	2.5	4	1500	43.7828	2	2	1500	43.7828	2	2	2.5	2250	65.6743	3	3
483	1.173	117.3	21.7	10	5	1	1	15.7712	1	0	2	900	41.4747	2	1.5	0	900	41.4747	2	2	1.5	2	900	41.4747	2	2	900	41.4747	2	2	1.5	1350	62.212	3	3
484	1.313	131.3	26.68	11	1	1	1	15.4759	1	0	3	1200	44.9775	2	2	0	1200	44.9775	2	2	2	3	1200	44.9775	2	2	1200	44.9775	2	2	2	1800	67.4663	3	3
485	1.26	126	33.96	10	5	0	1	21.3908	2	1	3	1200	35.3357	1	2	0	1800	53.0035	2	2	3	3	1200	35.3357	1	2	1800	53.0035	2	2	3	1800	53.0035	2	2
486	1.32	132	26.08	11	5	0	1	14.9679	0	0	3	1200	46.0123	2	2	0	1200	46.0123	2	2	2	3	1200	46.0123	2	2	1200	46.0123	2	2	2	1800	69.0184	3	3
487	1.33	133	26.68	11	5	0	1	15.0828	0	0	3	1200	44.9775	2	2	0	1200	44.9775	2	2	2	3	1200	44.9775	2	2	1200	44.9775	2	2	2	1800	67.4663	3	3
488	1.25	125	23.72	10	5	0	1	15.1808	1	0	2	900	37.9427	1	1.5	0	900	37.9427	1	2	1.5	2	900	37.9427	1	2	900	37.9427	1	2	1.5	1350	56.914	2	2
489	1.399	139.9	41.2	12	5	1	1	21.0505	1	0	4	1500	36.4078	1	2.5	0	1500	36.4078	1	2	2.5	4	1500	36.4078	1	2	1500	36.4078	1	2	2.5	2250	54.6117	2	2
490	1.5	150	42.18	12	5	0	1	18.7467	1	0	4	1500	35.5619	1	2.5	0	1500	35.5619	1	2	2.5	4	1500	35.5619	1	2	1500	35.5619	1	2	2.5	2250	53.3428	2	2
491	1.327	132.7	25.7	11	5	1	1	14.5946	0	0	3	1200	46.6926	2	2	0	1200	46.6926	2	2	2	3	1200	46.6926	2	2	1200	46.6926	2	2	2	1800	70.0389	3	3
492	1.559	155.9	32.98	11	5	1	1	13.5693	0	0	5	1800	54.5785	2	3	0	1800	54.5785	2	2	3	5	1800	54.5785	2	2	1800	54.5785	2	2	3	2700	81.8678	3	3
493	1.352	135.2	30.18	11	5	0	1	16.5107	1	0	3	1200	39.7614	1	2	0	1200	39.7614	1	2	2	3	1200	39.7614	1	2	1200	39.7614	1	2	2	1800	59.6421	2	2
494	1.344	134.4	31.06	10	4	0	1	17.195	1	0	3	1200	38.6349	1	2	0	1200	38.6349	1	2	2	3	1200	38.6349	1	2	1200	38.6349	1	2	2	1800	57.9524	2	2
496	1.384	138.4	29.38	12	7	1	1	15.3384	0	0	4	1500	51.0551	2	2.5	0	1500	51.0551	2	2	2.5	4	1500	51.0551	2	2	1500	51.0551	2	2	2.5	2250	76.5827	3	3
497	1.358	135.8	31.88	12	4	1	1	17.287	1	0	3	1200	37.6412	1	2	0	1200	37.6412	1	2	2	3	1200	37.6412	1	2	1200	37.6412	1	2	2	1800	56.4617	2	2
498	1.45	145	34.34	12	7	1	1	16.3329	1	0	4	1500	43.6808	2	2.5	0	1500	43.6808	2	2	2.5	4	1500	43.6808	2	2	1500	43.6808	2	2	2.5	2250	65.5213	3	3
499	1.448	144.8	42.02	12	7	1	1	20.041	1	0	4	1500	35.6973	1	2.5	0	1500	35.6973	1	2	2.5	4	1500	35.6973	1	2	1500	35.6973	1	2	2.5	2250	53.5459	2	2
500	1.428	142.8	52.94	12	7	1	1	25.9614	2	1	4	1500	28.334	0	2.5	1	2100	39.6675	1	2	3.5	4	1500	28.334	0	1	2100	39.6675	1	2	3.5	2250	42.5009	2	2
501	1.295	129.5	26.18	11	6	0	1	15.611	1	0	3	1200	45.8365	2	2	0	1200	45.8365	2	2	2	3	1200	45.8365	2	2	1200	45.8365	2	2	2	1800	68.7548	3	3
502	1.485	148.5	43.46	12	6	1	1	19.7077	1	0	4	1500	34.5145	1	2.5	0	1500	34.5145	1	2	2.5	4	1500	34.5145	1	2	1500	34.5145	1	2	2.5	2250	51.7717	2	2
503	1.485	148.5	36.9	12	6	1	1	16.733	1	0	4	1500	40.6504	2	2.5	0	1500	40.6504	2	2	2.5	4	1500	40.6504	2	2	1500	40.6504	2	2	2.5	2250	60.9756	3	3
504	1.504	150.4	44.45	12	6	1	1	19.6506	1	0	5	1800	40.4949	2	3	0	1800	40.4949	2	2	3	5	1800	40.4949	2	2	1800	40.4949	2	2	3	2700	60.7424	3	3
505	1.424	142.4	36.08	11	6	1	1	17.7929	1	0	4	1500	41.5743	2	2.5	0	1500	41.5743	2	2	2.5	4	1500	41.5743	2	2	1500	41.5743	2	2	2.5	2250	62.3614	3	3
506	1.39	139	30.66	12	6	1	1	15.8687	0	0	4	1500	48.9237	2	2.5	0	1500	48.9237	2	2	2.5	4	1500	48.9237	2	2	1500	48.9237	2	2	2.5	2250	73.3855	3	3
507	1.475	147.5	45.22	10	6	0	1	20.7848	2	1	4	1500	33.1712	1	2.5	0	2100	46.4396	2	2	3.5	4	1500	33.1712	1	2	2100	46.4396	2	2	3.5	2250	49.7567	2	2
508	1.32	132	27.9	11	6	1	1	16.0124	1	0	3	1200	43.0108	2	2	0	1200	43.0108	2	2	2	3	1200	43.0108	2	2	1200	43.0108	2	2	2	1800	64.5161	3	3
509	1.419	141.9	39.32	11	6	0	1	19.5276	1	0	4	1500	38.1485	1	2.5	0	1500	38.1485	1	2	2.5	4	1500	38.1485	1	2	1500	38.1485	1	2	2.5	2250	57.2228	2	2
510	1.5	150	46.44	11	6	#NULL!	1	20.64	1	0	4	1500	32.2997	1	2.5	0	1500	32.2997	1	2	2.5	4	1500	32.2997	1	2	1500	32.2997	1	2	2.5	2250	48.4496	2	2
511	1.345	134.5	31.94	11	5	0	1	17.6559	1	0	3	1200	37.5704	1	2	0	1200	37.5704	1	2	2	3	1200	37.5704	1	2	1200	37.5704	1	2	2	1800	56.3557	2	2
512	1.436	143.6	33.75	12	6	1	1	16.3668	1	0	4	1500	44.4444	2	2.5	0	1500	44.4444	2	2	2.5	4	1500	44.4444	2	2	1500	44.4444	2	2	2.5	2250	66.6667	3	3
513	1.483	148.3	43.22	11	6	1	1	19.6518	1	0	4	1500	34.7062	1	2.5	0	1500	34.7062	1	2	2.5	4	1500	34.7062	1	2	1500	34.7062	1	2	2.5	2250	52.0592	2	2
514	1.434	143.4	42.6	11	6	0	1	20.7163	1	0	4	1500	35.2113	1	2.5	0	1500	35.2113	1	2	2.5	4	1500	35.2113	1	2	1500	35.2113	1	2	2.5	2250	52.8169	2	2
515	1.399	139.9	42.66	12	6	0	1	21.7964	1	0	4	1500	35.1617	1	2.5	0	1500	35.1617	1	2	2.5	4	1500	35.1617	1	2	1500	35.1617	1	2	2.5	2250	52.7426	2	2
516	1.31	131	30.76	11	6	0	1	17.9244	1	0	3	1200	39.0117	1	2	0	1200	39.0117	1	2	2	3	1200	39.0117	1	2	1200	39.0117	1	2	2	1800	58.5176	2	2
517	1.474	147.4	49.18	11	6	0	1	22.6357	2	1	4	1500	30.5002	1	2.5	0	2100	42.7003	2	2	3.5	4	1500	30.5002	1	2	2100	42.7003	2	2	3.5	2250	45.7503	2	2
518	1.39	139	34.94	12	6	1	1	18.084	1	0	4	1500	42.9307	2	2.5	0	1500	42.9307	2	2	2.5	4	1500	42.9307	2	2	1500	42.9307	2	2	2.5	2250	64.3961	3	3
519	1.322	132.2	25.39	11	6	0	1	14.5278	0	0	3	1200	47.2627	2	2	0	1200	47.2627	2	2	2	3	1200	47.2627	2	2	1200	47.2627	2	2	2	1800	70.8941	3	3
520	1.189	118.9	25.98	11	6	1	1	18.377	1	0	2	900	34.642	1	1.5	0	900	34.642	1	2	1.5	2	900	34.642	1	2	900	34.642	1	2	1.5	1350	51.963	2	2
521	1.41	141	28.7	12	6	1	1	14.4359	0	0	4	1500	52.2648	2	2.5	0	1500	52.2648	2	2	2.5	4	1500	52.2648	2	2	1500	52.2648	2	2	2.5	2250	78.3972	3	3
522	1.304	130.4	31.88	11	6	1	1	18.7484	1	0	3	1200	37.6412	1	2	0	1200	37.6412	1	2	2	3	1200	37.6412	1	2	1200	37.6412	1	2	2	1800	56.4617	2	2
523	1.37	137	34.02	11	6	1	1	18.1256	1	0	3	1200	35.2734	1	2	0	1200	35.2734	1	2	2	3	1200	35.2734	1	2	1200	35.2734	1	2	2	1800	52.9101	2	2
524	1.33	133	34.66	10	5	0	1	19.5941	1	0	3	1200	34.622	1	2	0	1200	34.622	1	2	2	3	1200	34.622	1	2	1200	34.622	1	2	2	1800	51.9331	2	2
525	1.43	143	35.86	11	5	0	1	17.5363	1	0	4	1500	41.8293	2	2.5	0	1500	41.8293	2	2	2.5	4	1500	41.8293	2	2	1500	41.8293	2	2	2.5	2250	62.744	3	3
526	1.43	143	39.44	12	5	1	1	19.287	1	0	4	1500	38.0325	1	2.5	0	1500	38.0325	1	2	2.5	4	1500	38.0325	1	2	1500	38.0325	1	2	2.5	2250	57.0487	2	2
527	1.276	127.6	27.88	10	5	0	1	17.1235	1	0	3	1200	43.0416	2	2	0	1200	43.0416	2	2	2	3	1200	43.0416	2	2	1200	43.0416	2	2	2	1800	64.5624	3	3
528	1.451	145.1	40.86	12	#NULL!	1	1	19.4072	1	0	4	1500	36.7107	1	2.5	0	1500	36.7107	1	2	2.5	4	1500	36.7107	1	2	1500	36.7107	1	2	2.5	2250	55.0661	2	2
531	1.354	135.4	43.86	10	4	0	1	23.9239	2	1	3	1200	27.3598	0	2	1	1800	41.0397	2	2	3	3	1200	27.3598	0	1	1800	41.0397	2	2	3	1800	41.0397	2	2
532	1.28	128	41.56	11	5	#NULL!	1	25.3662	2	1	3	1200	28.8739	0	2	1	1800	43.3109	2	2	3	3	1200	28.8739	0	1	1800	43.3109	2	2	3	1800	43.3109	2	2
533	1.54	154	48.18	12	6	0	1	20.3154	1	0	5	1800	37.3599	1	3	0	1800	37.3599	1	2	3	5	1800	37.3599	1	2	1800	37.3599	1	2	3	2700	56.0399	2	2
535	1.27	127	33.52	11	6	1	1	20.7824	1	0	3	1200	35.7995	1	2	0	1200	35.7995	1	2	2	3	1200	35.7995	1	2	1200	35.7995	1	2	2	1800	53.6993	2	2
536	1.485	148.5	50.9	12	5	0	1	23.0815	2	1	4	1500	29.4695	0	2.5	1	2100	41.2574	2	2	3.5	4	1500	29.4695	0	1	2100	41.2574	2	2	3.5	2250	44.2043	2	2
537	1.405	140.5	40.44	11	7	0	1	20.4861	1	0	4	1500	37.092	1	2.5	0	1500	37.092	1	2	2.5	4	1500	37.092	1	2	1500	37.092	1	2	2.5	2250	55.638	2	2
538	1.41	141	40.5	12	6	0	1	20.3712	1	0	4	1500	37.037	1	2.5	0	1500	37.037	1	2	2.5	4	1500	37.037	1	2	1500	37.037	1	2	2.5	2250	55.5556	2	2
539	1.431	143.1	40.86	12	6	0	1	19.9535	1	0	4	1500	36.7107	1	2.5	0	1500	36.7107	1	2	2.5	4	1500	36.7107	1	2	1500	36.7107	1	2	2.5	2250	55.0661	2	2
540	1.473	147.3	41.2	12	6	0	1	18.9885	1	0	4	1500	36.4078	1	2.5	0	1500	36.4078	1	2	2.5	4	1500	36.4078	1	2	1500	36.4078	1	2	2.5	2250	54.6117	2	2
541	1.337	133.7	28.68	10	6	0	1	16.0441	1	0	3	1200	41.841	2	2	0	1200	41.841	2	2	2	3	1200	41.841	2	2	1200	41.841	2	2	2	1800	62.7615	3	3
542	1.36	136	38.4	11	6	1	1	20.7612	1	0	3	1200	31.25	1	2	0	1200	31.25	1	2	2	3	1200	31.25	1	2	1200	31.25	1	2	2	1800	46.875	2	2
543	1.407	140.7	33.16	12	6	0	1	16.7504	1	0	4	1500	45.2352	2	2.5	0	1500	45.2352	2	2	2.5	4	1500	45.2352	2	2	1500	45.2352	2	2	2.5	2250	67.8528	3	3
544	1.51	151	45.82	12	6	0	1	20.0956	1	0	5	1800	39.2842	1	3	0	1800	39.2842	1	2	3	5	1800	39.2842	1	2	1800	39.2842	1	2	3	2700	58.9262	2	2
545	1.54	154	47.44	12	6	0	1	20.0034	1	0	5	1800	37.9427	1	3	0	1800	37.9427	1	2	3	5	1800	37.9427	1	2	1800	37.9427	1	2	3	2700	56.914	2	2
546	1.395	139.5	33.18	12	6	1	1	17.0501	1	0	4	1500	45.208	2	2.5	0	1500	45.208	2	2	2.5	4	1500	45.208	2	2	1500	45.208	2	2	2.5	2250	67.8119	3	3
547	1.432	143.2	42.52	12	6	1	1	20.7352	1	0	4	1500	35.2775	1	2.5	0	1500	35.2775	1	2	2.5	4	1500	35.2775	1	2	1500	35.2775	1	2	2.5	2250	52.9163	2	2
548	1.36	136	30.6	11	6	1	1	16.5441	1	0	3	1200	39.2157	1	2	0	1200	39.2157	1	2	2	3	1200	39.2157	1	2	1200	39.2157	1	2	2	1800	58.8235	2	2
549	1.293	129.3	28.66	12	#NULL!	1	1	17.1427	1	0	3	1200	41.8702	2	2	0	1200	41.8702	2	2	2	3	1200	41.8702	2	2	1200	41.8702	2	2	2	1800	62.8053	3	3
550	1.446	144.6	34.84	12	5	0	1	16.6626	1	0	4	1500	43.054	2	2.5	0	1500	43.054	2	2	2.5	4	1500	43.054	2	2	1500	43.054	2	2	2.5	2250	64.5809	3	3
551	1.21	121	27	10	5	0	1	18.4414	1	0	2	900	33.3333	1	1.5	0	900	33.3333	1	2	1.5	2	900	33.3333	1	2	900	33.3333	1	2	1.5	1350	50	2	2
552	1.424	142.4	36.2	12	5	1	1	17.8521	1	0	4	1500	41.4365	2	2.5	0	1500	41.4365	2	2	2.5	4	1500	41.4365	2	2	1500	41.4365	2	2	2.5	2250	62.1547	3	3
553	1.365	136.5	33.38	10	4	1	1	17.9152	1	0	3	1200	35.9497	1	2	0	1200	35.9497	1	2	2	3	1200	35.9497	1	2	1200	35.9497	1	2	2	1800	53.9245	2	2
554	1.489	148.9	52.32	12	4	0	1	23.5982	2	1	4	1500	28.6697	0	2.5	1	2100	40.1376	2	2	3.5	4	1500	28.6697	0	1	2100	40.1376	2	2	3.5	2250	43.0046	2	2
555	1.246	124.6	27.64	11	4	1	1	17.8034	1	0	2	900	32.5615	1	1.5	0	900	32.5615	1	2	1.5	2	900	32.5615	1	2	900	32.5615	1	2	1.5	1350	48.8423	2	2
556	1.482	148.2	67.2	12	6	#NULL!	1	30.5966	3	1	4	1500	22.3214	0	2.5	1	2100	31.25	1	2	3.5	4	1500	22.3214	0	1	2100	31.25	1	2	3.5	2250	33.4821	1	2
557	1.301	130.1	28.6	11	6	1	1	16.8971	1	0	3	1200	41.958	2	2	0	1200	41.958	2	2	2	3	1200	41.958	2	2	1200	41.958	2	2	2	1800	62.9371	3	3
558	1.354	135.4	32.68	10	6	0	1	17.8256	1	0	3	1200	36.7197	1	2	0	1200	36.7197	1	2	2	3	1200	36.7197	1	2	1200	36.7197	1	2	2	1800	55.0796	2	2
559	1.441	144.1	40.46	12	6	1	1	19.4849	1	0	4	1500	37.0737	1	2.5	0	1500	37.0737	1	2	2.5	4	1500	37.0737	1	2	1500	37.0737	1	2	2.5	2250	55.6105	2	2
560	1.441	144.1	40.46	12	#NULL!	1	1	19.4849	1	0	4	1500	37.0737	1	2.5	0	1500	37.0737	1	2	2.5	4	1500	37.0737	1	2	1500	37.0737	1	2	2.5	2250	55.6105	2	2
562	1.362	136.2	34.1	12	6	1	1	18.3823	1	0	3	1200	35.1906	1	2	0	1200	35.1906	1	2	2	3	1200	35.1906	1	2	1200	35.1906	1	2	2	1800	52.7859	2	2
563	1.41	141	40.8	12	7	1	1	20.5221	1	0	4	1500	36.7647	1	2.5	0	1500	36.7647	1	2	2.5	4	1500	36.7647	1	2	1500	36.7647	1	2	2.5	2250	55.1471	2	2
564	1.25	125	28.92	10	5	1	1	18.5088	1	0	2	900	31.1203	1	1.5	0	900	31.1203	1	2	1.5	2	900	31.1203	1	2	900	31.1203	1	2	1.5	1350	46.6805	2	2
565	1.378	137.8	29.76	10	5	1	1	15.6724	1	0	3	1200	40.3226	2	2	0	1200	40.3226	2	2	2	3	1200	40.3226	2	2	1200	40.3226	2	2	2	1800	60.4839	3	3
566	1.438	143.8	47.9	12	7	1	1	23.1642	2	1	4	1500	31.3152	1	2.5	0	2100	43.8413	2	2	3.5	4	1500	31.3152	1	2	2100	43.8413	2	2	3.5	2250	46.9729	2	2
567	1.489	148.9	35.24	12	7	1	1	15.8945	0	0	4	1500	42.5653	2	2.5	0	1500	42.5653	2	2	2.5	4	1500	42.5653	2	2	1500	42.5653	2	2	2.5	2250	63.8479	3	3
568	1.375	137.5	44.4	12	7	0	1	23.4843	2	1	3	1200	27.027	0	2	1	1800	40.5405	2	2	3	3	1200	27.027	0	1	1800	40.5405	2	2	3	1800	40.5405	2	2
569	1.424	142.4	46.92	12	7	1	1	23.1387	2	1	4	1500	31.9693	1	2.5	0	2100	44.757	2	2	3.5	4	1500	31.9693	1	2	2100	44.757	2	2	3.5	2250	47.954	2	2
570	1.253	125.3	28.92	12	7	1	1	18.4203	1	0	3	1200	41.4938	2	2	0	1200	41.4938	2	2	2	3	1200	41.4938	2	2	1200	41.4938	2	2	2	1800	62.2407	3	3
571	1.544	154.4	49.28	12	7	1	1	20.6717	1	0	5	1800	36.526	1	3	0	1800	36.526	1	2	3	5	1800	36.526	1	2	1800	36.526	1	2	3	2700	54.789	2	2
572	1.503	150.3	37.16	12	7	0	1	16.4497	1	0	5	1800	48.4392	2	3	0	1800	48.4392	2	2	3	5	1800	48.4392	2	2	1800	48.4392	2	2	3	2700	72.6588	3	3
573	1.324	132.4	36.98	10	5	1	1	21.0956	2	1	3	1200	32.45	1	2	0	1800	48.675	2	2	3	3	1200	32.45	1	2	1800	48.675	2	2	3	1800	48.675	2	2
574	1.464	146.4	41.18	11	7	1	1	19.2134	1	0	4	1500	36.4254	1	2.5	0	1500	36.4254	1	2	2.5	4	1500	36.4254	1	2	1500	36.4254	1	2	2.5	2250	54.6382	2	2
575	1.351	135.1	44.78	12	7	0	1	24.5343	2	1	3	1200	26.7977	0	2	1	1800	40.1965	2	2	3	3	1200	26.7977	0	1	1800	40.1965	2	2	3	1800	40.1965	2	2
577	1.355	135.5	29.92	12	7	1	1	16.2961	1	0	3	1200	40.107	2	2	0	1200	40.107	2	2	2	3	1200	40.107	2	2	1200	40.107	2	2	2	1800	60.1604	3	3
578	1.295	129.5	43.74	10	5	0	1	26.0819	3	1	3	1200	27.4348	0	2	1	1800	41.1523	2	2	3	3	1200	27.4348	0	1	1800	41.1523	2	2	3	1800	41.1523	2	2
579	1.343	134.3	29.1	10	#NULL!	0	1	16.134	1	0	3	1200	41.2371	2	2	0	1200	41.2371	2	2	2	3	1200	41.2371	2	2	1200	41.2371	2	2	2	1800	61.8557	3	3
580	1.17	117	22.42	10	7	0	1	16.3781	1	0	2	900	40.1427	2	1.5	0	900	40.1427	2	2	1.5	2	900	40.1427	2	2	900	40.1427	2	2	1.5	1350	60.2141	3	3
581	1.443	144.3	42	11	6	0	1	20.1705	1	0	4	1500	35.7143	1	2.5	0	1500	35.7143	1	2	2.5	4	1500	35.7143	1	2	1500	35.7143	1	2	2.5	2250	53.5714	2	2
582	1.45	145	37.58	11	6	0	1	17.874	1	0	4	1500	39.9148	1	2.5	0	1500	39.9148	1	2	2.5	4	1500	39.9148	1	2	1500	39.9148	1	2	2.5	2250	59.8723	2	2
583	1.251	125.1	35.62	11	5	0	1	22.7604	2	1	3	1200	33.6889	1	2	0	1800	50.5334	2	2	3	3	1200	33.6889	1	2	1800	50.5334	2	2	3	1800	50.5334	2	2
584	1.257	125.7	24.42	10	4	0	1	15.4552	1	0	3	1200	49.14	2	2	0	1200	49.14	2	2	2	3	1200	49.14	2	2	1200	49.14	2	2	2	1800	73.7101	3	3
585	1.286	128.6	25.14	10	5	0	1	15.2014	1	0	3	1200	47.7327	2	2	0	1200	47.7327	2	2	2	3	1200	47.7327	2	2	1200	47.7327	2	2	2	1800	71.599	3	3
586	1.467	146.7	54.9	10	4	1	1	25.5101	3	1	4	1500	27.3224	0	2.5	1	2100	38.2514	1	2	3.5	4	1500	27.3224	0	1	2100	38.2514	1	2	3.5	2250	40.9836	2	2
587	1.451	145.1	45.32	10	4	1	1	21.5256	2	1	4	1500	33.098	1	2.5	0	2100	46.3372	2	2	3.5	4	1500	33.098	1	2	2100	46.3372	2	2	3.5	2250	49.647	2	2
588	1.325	132.5	30.38	10	4	0	1	17.3044	1	0	3	1200	39.4997	1	2	0	1200	39.4997	1	2	2	3	1200	39.4997	1	2	1200	39.4997	1	2	2	1800	59.2495	2	2
589	1.45	145	33.38	12	5	0	1	15.8763	0	0	4	1500	44.9371	2	2.5	0	1500	44.9371	2	2	2.5	4	1500	44.9371	2	2	1500	44.9371	2	2	2.5	2250	67.4056	3	3
590	1.393	139.3	36.08	11	5	0	1	18.5936	1	0	4	1500	41.5743	2	2.5	0	1500	41.5743	2	2	2.5	4	1500	41.5743	2	2	1500	41.5743	2	2	2.5	2250	62.3614	3	3
591	1.366	136.6	28.3	12	5	0	1	15.1665	0	0	3	1200	42.4028	2	2	0	1200	42.4028	2	2	2	3	1200	42.4028	2	2	1200	42.4028	2	2	2	1800	63.6042	3	3
592	1.26	126	26.12	10	3	1	1	16.4525	1	0	3	1200	45.9418	2	2	0	1200	45.9418	2	2	2	3	1200	45.9418	2	2	1200	45.9418	2	2	2	1800	68.9127	3	3
593	1.325	132.5	36.42	10	5	0	1	20.7447	2	1	3	1200	32.9489	1	2	0	1800	49.4234	2	2	3	3	1200	32.9489	1	2	1800	49.4234	2	2	3	1800	49.4234	2	2
594	1.36	136	28.18	10	5	1	1	15.2357	1	0	3	1200	42.5834	2	2	0	1200	42.5834	2	2	2	3	1200	42.5834	2	2	1200	42.5834	2	2	2	1800	63.8751	3	3
595	1.413	141.3	33.18	11	5	0	1	16.6185	1	0	4	1500	45.208	2	2.5	0	1500	45.208	2	2	2.5	4	1500	45.208	2	2	1500	45.208	2	2	2.5	2250	67.8119	3	3
596	1.428	142.8	35.02	10	5	1	1	17.1735	1	0	4	1500	42.8327	2	2.5	0	1500	42.8327	2	2	2.5	4	1500	42.8327	2	2	1500	42.8327	2	2	2.5	2250	64.249	3	3
597	1.535	153.5	41.62	12	5	0	1	17.6638	1	0	5	1800	43.2484	2	3	0	1800	43.2484	2	2	3	5	1800	43.2484	2	2	1800	43.2484	2	2	3	2700	64.8727	3	3
598	1.46	146	46.06	11	5	0	1	21.6082	2	1	4	1500	32.5662	1	2.5	0	2100	45.5927	2	2	3.5	4	1500	32.5662	1	2	2100	45.5927	2	2	3.5	2250	48.8493	2	2
599	1.455	145.5	44.78	12	5	1	1	21.1523	1	0	4	1500	33.4971	1	2.5	0	1500	33.4971	1	2	2.5	4	1500	33.4971	1	2	1500	33.4971	1	2	2.5	2250	50.2456	2	2
600	1.451	145.1	35.9	10	5	1	1	17.0514	1	0	4	1500	41.7827	2	2.5	0	1500	41.7827	2	2	2.5	4	1500	41.7827	2	2	1500	41.7827	2	2	2.5	2250	62.6741	3	3
602	1.429	142.9	39.14	11	5	1	1	19.1671	1	0	4	1500	38.324	1	2.5	0	1500	38.324	1	2	2.5	4	1500	38.324	1	2	1500	38.324	1	2	2.5	2250	57.4859	2	2
603	1.445	144.5	43.66	11	5	1	1	20.9097	1	0	4	1500	34.3564	1	2.5	0	1500	34.3564	1	2	2.5	4	1500	34.3564	1	2	1500	34.3564	1	2	2.5	2250	51.5346	2	2
604	1.405	140.5	35.06	10	4	1	1	17.7607	1	0	4	1500	42.7838	2	2.5	0	1500	42.7838	2	2	2.5	4	1500	42.7838	2	2	1500	42.7838	2	2	2.5	2250	64.1757	3	3
605	1.285	128.5	30.06	10	4	1	1	18.2047	1	0	3	1200	39.9202	1	2	0	1200	39.9202	1	2	2	3	1200	39.9202	1	2	1200	39.9202	1	2	2	1800	59.8802	2	2
606	1.396	139.6	32.02	11	7	0	1	16.4305	1	0	4	1500	46.8457	2	2.5	0	1500	46.8457	2	2	2.5	4	1500	46.8457	2	2	1500	46.8457	2	2	2.5	2250	70.2686	3	3
607	1.35	135	32.8	10	4	1	1	17.9973	1	0	3	1200	36.5854	1	2	0	1200	36.5854	1	2	2	3	1200	36.5854	1	2	1200	36.5854	1	2	2	1800	54.878	2	2
608	1.493	149.3	40.32	12	7	1	1	18.0884	1	0	4	1500	37.2024	1	2.5	0	1500	37.2024	1	2	2.5	4	1500	37.2024	1	2	1500	37.2024	1	2	2.5	2250	55.8036	2	2
609	1.495	149.5	46.48	11	7	0	1	20.7962	1	0	4	1500	32.2719	1	2.5	0	1500	32.2719	1	2	2.5	4	1500	32.2719	1	2	1500	32.2719	1	2	2.5	2250	48.4079	2	2
610	1.484	148.4	43.02	11	6	1	1	19.5345	1	0	4	1500	34.8675	1	2.5	0	1500	34.8675	1	2	2.5	4	1500	34.8675	1	2	1500	34.8675	1	2	2.5	2250	52.3013	2	2
611	1.514	151.4	40.44	12	7	1	1	17.6425	1	0	5	1800	44.5104	2	3	0	1800	44.5104	2	2	3	5	1800	44.5104	2	2	1800	44.5104	2	2	3	2700	66.7656	3	3
612	1.393	139.3	56.34	11	7	1	1	29.0345	3	1	4	1500	26.6241	0	2.5	1	2100	37.2737	1	2	3.5	4	1500	26.6241	0	1	2100	37.2737	1	2	3.5	2250	39.9361	1	2
613	1.352	135.2	27.7	11	7	0	1	15.154	0	0	3	1200	43.3213	2	2	0	1200	43.3213	2	2	2	3	1200	43.3213	2	2	1200	43.3213	2	2	2	1800	64.9819	3	3
614	1.44	144	33.8	12	6	0	1	16.3002	1	0	4	1500	44.3787	2	2.5	0	1500	44.3787	2	2	2.5	4	1500	44.3787	2	2	1500	44.3787	2	2	2.5	2250	66.568	3	3
615	1.461	146.1	36.84	12	6	1	1	17.2591	1	0	4	1500	40.7166	2	2.5	0	1500	40.7166	2	2	2.5	4	1500	40.7166	2	2	1500	40.7166	2	2	2.5	2250	61.0749	3	3
616	1.379	137.9	32.24	10	4	1	1	16.9538	1	0	3	1200	37.2208	1	2	0	1200	37.2208	1	2	2	3	1200	37.2208	1	2	1200	37.2208	1	2	2	1800	55.8313	2	2
617	1.435	143.5	44.66	11	6	1	1	21.6878	2	1	4	1500	33.5871	1	2.5	0	2100	47.0219	2	2	3.5	4	1500	33.5871	1	2	2100	47.0219	2	2	3.5	2250	50.3807	2	2
618	1.486	148.6	48.36	11	6	1	1	21.9002	2	1	4	1500	31.0174	1	2.5	0	2100	43.4243	2	2	3.5	4	1500	31.0174	1	2	2100	43.4243	2	2	3.5	2250	46.5261	2	2
619	1.5	150	48.08	11	6	0	1	21.3689	2	1	4	1500	31.198	1	2.5	0	2100	43.6772	2	2	3.5	4	1500	31.198	1	2	2100	43.6772	2	2	3.5	2250	46.797	2	2
620	1.388	138.8	35.44	12	6	1	1	18.3956	1	0	4	1500	42.3251	2	2.5	0	1500	42.3251	2	2	2.5	4	1500	42.3251	2	2	1500	42.3251	2	2	2.5	2250	63.4876	3	3
621	1.451	145.1	44.35	11	6	1	1	21.0649	1	0	4	1500	33.8219	1	2.5	0	1500	33.8219	1	2	2.5	4	1500	33.8219	1	2	1500	33.8219	1	2	2.5	2250	50.7328	2	2
622	1.327	132.7	29.32	11	6	1	1	16.6503	1	0	3	1200	40.9277	2	2	0	1200	40.9277	2	2	2	3	1200	40.9277	2	2	1200	40.9277	2	2	2	1800	61.3915	3	3
623	1.563	156.3	51.8	12	7	0	1	21.2037	1	0	5	1800	34.749	1	3	0	1800	34.749	1	2	3	6	2100	40.5405	2	2	2100	40.5405	2	2	3.5	2700	52.1236	2	2
624	1.195	119.5	24.6	10	4	1	1	17.2266	1	0	2	900	36.5854	1	1.5	0	900	36.5854	1	2	1.5	2	900	36.5854	1	2	900	36.5854	1	2	1.5	1350	54.878	2	2
625	1.502	150.2	48.32	10	4	1	1	21.4184	2	1	5	1800	37.2517	1	3	0	2400	49.6689	2	2	4	5	1800	37.2517	1	2	2400	49.6689	2	2	4	2700	55.8775	2	2
626	1.389	138.9	35.08	11	5	1	1	18.1826	1	0	4	1500	42.7594	2	2.5	0	1500	42.7594	2	2	2.5	4	1500	42.7594	2	2	1500	42.7594	2	2	2.5	2250	64.1391	3	3
627	1.303	130.3	25.88	11	4	1	1	15.2432	0	0	3	1200	46.3679	2	2	0	1200	46.3679	2	2	2	3	1200	46.3679	2	2	1200	46.3679	2	2	2	1800	69.5518	3	3
628	1.39	139	32.48	10	6	1	1	16.8107	1	0	4	1500	46.1823	2	2.5	0	1500	46.1823	2	2	2.5	4	1500	46.1823	2	2	1500	46.1823	2	2	2.5	2250	69.2734	3	3
629	1.377	137.7	38.34	10	5	0	1	20.2201	2	1	3	1200	31.2989	1	2	0	1800	46.9484	2	2	3	3	1200	31.2989	1	2	1800	46.9484	2	2	3	1800	46.9484	2	2
630	1.362	136.2	32.22	10	5	0	1	17.3689	1	0	3	1200	37.2439	1	2	0	1200	37.2439	1	2	2	3	1200	37.2439	1	2	1200	37.2439	1	2	2	1800	55.8659	2	2
631	1.432	143.2	38.46	12	5	0	1	18.7553	1	0	4	1500	39.0016	1	2.5	0	1500	39.0016	1	2	2.5	4	1500	39.0016	1	2	1500	39.0016	1	2	2.5	2250	58.5023	2	2
632	1.355	135.5	31.16	10	5	0	1	16.9714	1	0	3	1200	38.5109	1	2	0	1200	38.5109	1	2	2	3	1200	38.5109	1	2	1200	38.5109	1	2	2	1800	57.7664	2	2
633	1.452	145.2	31.94	12	5	0	1	15.1496	0	0	4	1500	46.9631	2	2.5	0	1500	46.9631	2	2	2.5	4	1500	46.9631	2	2	1500	46.9631	2	2	2.5	2250	70.4446	3	3
634	1.39	139	37.52	12	5	0	1	19.4193	1	0	4	1500	39.9787	1	2.5	0	1500	39.9787	1	2	2.5	4	1500	39.9787	1	2	1500	39.9787	1	2	2.5	2250	59.968	2	2
635	1.4	140	32.96	11	5	0	1	16.8163	1	0	4	1500	45.5097	2	2.5	0	1500	45.5097	2	2	2.5	4	1500	45.5097	2	2	1500	45.5097	2	2	2.5	2250	68.2646	3	3
636	1.48	148	49.18	10	5	0	1	22.4525	2	1	4	1500	30.5002	1	2.5	0	2100	42.7003	2	2	3.5	4	1500	30.5002	1	2	2100	42.7003	2	2	3.5	2250	45.7503	2	2
637	1.395	139.5	33.72	12	5	0	1	17.3276	1	0	4	1500	44.484	2	2.5	0	1500	44.484	2	2	2.5	4	1500	44.484	2	2	1500	44.484	2	2	2.5	2250	66.726	3	3
638	1.44	144	37.91	11	5	0	1	18.2822	1	0	4	1500	39.5674	1	2.5	0	1500	39.5674	1	2	2.5	4	1500	39.5674	1	2	1500	39.5674	1	2	2.5	2250	59.3511	2	2
639	1.521	152.1	51.94	12	6	0	1	22.4514	2	1	5	1800	34.6554	1	3	0	2400	46.2072	2	2	4	5	1800	34.6554	1	2	2400	46.2072	2	2	4	2700	51.9831	2	2
640	1.381	138.1	33.08	10	5	0	1	17.3452	1	0	4	1500	45.3446	2	2.5	0	1500	45.3446	2	2	2.5	4	1500	45.3446	2	2	1500	45.3446	2	2	2.5	2250	68.0169	3	3
641	1.37	137	31	10	5	0	1	16.5166	1	0	3	1200	38.7097	1	2	0	1200	38.7097	1	2	2	3	1200	38.7097	1	2	1200	38.7097	1	2	2	1800	58.0645	2	2
642	1.343	134.3	38.64	10	5	0	1	21.4232	2	1	3	1200	31.0559	1	2	0	1800	46.5839	2	2	3	3	1200	31.0559	1	2	1800	46.5839	2	2	3	1800	46.5839	2	2
643	1.434	143.4	50.82	10	5	0	1	24.7136	3	1	4	1500	29.5159	0	2.5	1	2100	41.3223	2	2	3.5	4	1500	29.5159	0	1	2100	41.3223	2	2	3.5	2250	44.2739	2	2
644	1.555	155.5	51.36	12	5	1	1	21.2405	1	0	5	1800	35.0467	1	3	0	1800	35.0467	1	2	3	5	1800	35.0467	1	2	1800	35.0467	1	2	3	2700	52.5701	2	2
645	1.345	134.5	47.68	10	5	0	1	26.3567	3	1	3	1200	25.1678	0	2	1	1800	37.7517	1	2	3	3	1200	25.1678	0	1	1800	37.7517	1	2	3	1800	37.7517	1	2
646	1.355	135.5	31.84	10	5	0	1	17.3418	1	0	3	1200	37.6884	1	2	0	1200	37.6884	1	2	2	3	1200	37.6884	1	2	1200	37.6884	1	2	2	1800	56.5327	2	2
647	1.431	143.1	36.24	10	5	0	1	17.6974	1	0	4	1500	41.3907	2	2.5	0	1500	41.3907	2	2	2.5	4	1500	41.3907	2	2	1500	41.3907	2	2	2.5	2250	62.0861	3	3
648	1.44	144	38.66	11	5	0	1	18.6439	1	0	4	1500	38.7998	1	2.5	0	1500	38.7998	1	2	2.5	4	1500	38.7998	1	2	1500	38.7998	1	2	2.5	2250	58.1997	2	2
649	1.363	136.3	40.32	10	5	0	1	21.7035	2	1	3	1200	29.7619	0	2	1	1800	44.6429	2	2	3	3	1200	29.7619	0	1	1800	44.6429	2	2	3	1800	44.6429	2	2
650	1.264	126.4	32.16	10	5	0	1	20.129	1	0	3	1200	37.3134	1	2	0	1200	37.3134	1	2	2	3	1200	37.3134	1	2	1200	37.3134	1	2	2	1800	55.9701	2	2
651	1.365	136.5	31.52	10	5	0	1	16.9169	1	0	3	1200	38.0711	1	2	0	1200	38.0711	1	2	2	3	1200	38.0711	1	2	1200	38.0711	1	2	2	1800	57.1066	2	2
652	1.428	142.8	33.44	11	5	0	1	16.3987	1	0	4	1500	44.8565	2	2.5	0	1500	44.8565	2	2	2.5	4	1500	44.8565	2	2	1500	44.8565	2	2	2.5	2250	67.2847	3	3
653	1.39	139	44.48	11	5	0	1	23.0216	2	1	4	1500	33.723	1	2.5	0	2100	47.2122	2	2	3.5	4	1500	33.723	1	2	2100	47.2122	2	2	3.5	2250	50.5845	2	2
654	1.506	150.6	38.48	12	5	0	1	16.9662	1	0	5	1800	46.7775	2	3	0	1800	46.7775	2	2	3	5	1800	46.7775	2	2	1800	46.7775	2	2	3	2700	70.1663	3	3
655	1.36	136	25.7	10	5	0	1	13.8949	0	0	3	1200	46.6926	2	2	0	1200	46.6926	2	2	2	3	1200	46.6926	2	2	1200	46.6926	2	2	2	1800	70.0389	3	3
656	1.5	150	45.22	12	5	1	1	20.0978	1	0	4	1500	33.1712	1	2.5	0	1500	33.1712	1	2	2.5	4	1500	33.1712	1	2	1500	33.1712	1	2	2.5	2250	49.7567	2	2
657	1.478	147.8	42.9	12	5	0	1	19.6385	1	0	4	1500	34.965	1	2.5	0	1500	34.965	1	2	2.5	4	1500	34.965	1	2	1500	34.965	1	2	2.5	2250	52.4476	2	2
658	1.42	142	33.06	10	5	1	1	16.3956	1	0	4	1500	45.3721	2	2.5	0	1500	45.3721	2	2	2.5	4	1500	45.3721	2	2	1500	45.3721	2	2	2.5	2250	68.0581	3	3
659	1.483	148.3	52.24	11	5	0	1	23.7531	2	1	4	1500	28.7136	0	2.5	1	2100	40.1991	2	2	3.5	4	1500	28.7136	0	1	2100	40.1991	2	2	3.5	2250	43.0704	2	2
660	1.322	132.2	24.48	11	5	0	1	14.0071	0	0	3	1200	49.0196	2	2	0	1200	49.0196	2	2	2	3	1200	49.0196	2	2	1200	49.0196	2	2	2	1800	73.5294	3	3
661	1.238	123.8	24.6	11	5	0	1	16.0507	1	0	2	900	36.5854	1	1.5	0	900	36.5854	1	2	1.5	2	900	36.5854	1	2	900	36.5854	1	2	1.5	1350	54.878	2	2
662	1.36	136	32.1	10	5	0	1	17.3551	1	0	3	1200	37.3832	1	2	0	1200	37.3832	1	2	2	3	1200	37.3832	1	2	1200	37.3832	1	2	2	1800	56.0748	2	2
663	1.377	137.7	36.44	11	5	0	1	19.2181	1	0	3	1200	32.9308	1	2	0	1200	32.9308	1	2	2	3	1200	32.9308	1	2	1200	32.9308	1	2	2	1800	49.3963	2	2
664	1.491	149.1	59.32	12	5	0	1	26.6837	2	1	4	1500	25.2866	0	2.5	1	2100	35.4012	1	2	3.5	4	1500	25.2866	0	1	2100	35.4012	1	2	3.5	2250	37.9299	1	2
665	1.397	139.7	41.92	10	5	0	1	21.4797	2	1	4	1500	35.7824	1	2.5	0	2100	50.0954	2	2	3.5	4	1500	35.7824	1	2	2100	50.0954	2	2	3.5	2250	53.6737	2	2
666	1.361	136.1	37.22	10	5	0	1	20.0937	1	0	3	1200	32.2407	1	2	0	1200	32.2407	1	2	2	3	1200	32.2407	1	2	1200	32.2407	1	2	2	1800	48.3611	2	2
667	1.355	135.5	31.08	11	5	1	1	16.9279	1	0	3	1200	38.61	1	2	0	1200	38.61	1	2	2	3	1200	38.61	1	2	1200	38.61	1	2	2	1800	57.9151	2	2
668	1.481	148.1	47.66	12	5	0	1	21.7292	1	0	4	1500	31.4729	1	2.5	0	1500	31.4729	1	2	2.5	4	1500	31.4729	1	2	1500	31.4729	1	2	2.5	2250	47.2094	2	2
669	1.376	137.6	29.14	11	5	0	1	15.3905	1	0	3	1200	41.1805	2	2	0	1200	41.1805	2	2	2	3	1200	41.1805	2	2	1200	41.1805	2	2	2	1800	61.7708	3	3
670	1.516	151.6	64.38	11	5	0	1	28.0125	3	1	5	1800	27.959	0	3	1	2400	37.2787	1	2	4	5	1800	27.959	0	1	2400	37.2787	1	2	4	2700	41.9385	2	2
671	1.439	143.9	37.7	12	5	0	1	18.2062	1	0	4	1500	39.7878	1	2.5	0	1500	39.7878	1	2	2.5	4	1500	39.7878	1	2	1500	39.7878	1	2	2.5	2250	59.6817	2	2
672	1.472	147.2	75.2	12	5	0	1	34.7058	3	1	4	1500	19.9468	0	2.5	1	2100	27.9255	0	1	3.5	4	1500	19.9468	0	0	2100	27.9255	0	1	3.5	2250	29.9202	0	1
673	1.305	130.5	26.48	10	5	1	1	15.5488	1	0	3	1200	45.3172	2	2	0	1200	45.3172	2	2	2	3	1200	45.3172	2	2	1200	45.3172	2	2	2	1800	67.9758	3	3
674	1.289	128.9	27.92	10	5	0	1	16.8039	1	0	3	1200	42.9799	2	2	0	1200	42.9799	2	2	2	3	1200	42.9799	2	2	1200	42.9799	2	2	2	1800	64.4699	3	3
675	1.342	134.2	30.3	10	5	0	1	16.8243	1	0	3	1200	39.604	1	2	0	1200	39.604	1	2	2	3	1200	39.604	1	2	1200	39.604	1	2	2	1800	59.4059	2	2
676	1.302	130.2	32.76	11	5	0	1	19.3251	1	0	3	1200	36.63	1	2	0	1200	36.63	1	2	2	3	1200	36.63	1	2	1200	36.63	1	2	2	1800	54.9451	2	2
677	1.452	145.2	32.82	11	5	0	1	15.567	1	0	4	1500	45.7038	2	2.5	0	1500	45.7038	2	2	2.5	4	1500	45.7038	2	2	1500	45.7038	2	2	2.5	2250	68.5558	3	3
678	1.456	145.6	44.88	12	5	0	1	21.1705	1	0	4	1500	33.4225	1	2.5	0	1500	33.4225	1	2	2.5	4	1500	33.4225	1	2	1500	33.4225	1	2	2.5	2250	50.1337	2	2
679	1.404	140.4	38.14	11	5	0	1	19.3485	1	0	4	1500	39.3288	1	2.5	0	1500	39.3288	1	2	2.5	4	1500	39.3288	1	2	1500	39.3288	1	2	2.5	2250	58.9932	2	2
680	1.552	155.2	48	12	5	0	1	19.9277	1	0	5	1800	37.5	1	3	0	1800	37.5	1	2	3	5	1800	37.5	1	2	1800	37.5	1	2	3	2700	56.25	2	2
681	1.322	132.2	33.12	12	5	0	1	18.9508	1	0	3	1200	36.2319	1	2	0	1200	36.2319	1	2	2	3	1200	36.2319	1	2	1200	36.2319	1	2	2	1800	54.3478	2	2
682	1.482	148.2	41.22	10	5	0	1	18.7677	1	0	4	1500	36.3901	1	2.5	0	1500	36.3901	1	2	2.5	4	1500	36.3901	1	2	1500	36.3901	1	2	2.5	2250	54.5852	2	2
683	1.336	133.6	36.8	11	5	0	1	20.6174	1	0	3	1200	32.6087	1	2	0	1200	32.6087	1	2	2	3	1200	32.6087	1	2	1200	32.6087	1	2	2	1800	48.913	2	2
684	1.48	148	39.26	11	5	0	1	17.9237	1	0	4	1500	38.2068	1	2.5	0	1500	38.2068	1	2	2.5	4	1500	38.2068	1	2	1500	38.2068	1	2	2.5	2250	57.3102	2	2
685	1.35	135	33.04	10	5	0	1	18.1289	1	0	3	1200	36.3196	1	2	0	1200	36.3196	1	2	2	3	1200	36.3196	1	2	1200	36.3196	1	2	2	1800	54.4794	2	2
686	1.351	135.1	31.56	11	5	0	1	17.2912	1	0	3	1200	38.0228	1	2	0	1200	38.0228	1	2	2	3	1200	38.0228	1	2	1200	38.0228	1	2	2	1800	57.0342	2	2
687	1.324	132.4	29.24	10	5	0	1	16.6802	1	0	3	1200	41.0397	2	2	0	1200	41.0397	2	2	2	3	1200	41.0397	2	2	1200	41.0397	2	2	2	1800	61.5595	3	3
688	1.469	146.9	36.54	12	5	0	1	16.9327	1	0	4	1500	41.0509	2	2.5	0	1500	41.0509	2	2	2.5	4	1500	41.0509	2	2	1500	41.0509	2	2	2.5	2250	61.5764	3	3
689	1.386	138.6	57.56	12	5	0	1	29.9636	3	1	4	1500	26.0598	0	2.5	1	2100	36.4837	1	2	3.5	4	1500	26.0598	0	1	2100	36.4837	1	2	3.5	2250	39.0896	1	2
690	1.313	131.3	39.24	11	5	0	1	22.7614	2	1	3	1200	30.581	1	2	0	1800	45.8716	2	2	3	3	1200	30.581	1	2	1800	45.8716	2	2	3	1800	45.8716	2	2
691	1.374	137.4	33.1	12	5	0	1	17.5329	1	0	3	1200	36.2538	1	2	0	1200	36.2538	1	2	2	3	1200	36.2538	1	2	1200	36.2538	1	2	2	1800	54.3807	2	2
692	1.41	141	32.36	12	5	0	1	16.2768	1	0	4	1500	46.3535	2	2.5	0	1500	46.3535	2	2	2.5	4	1500	46.3535	2	2	1500	46.3535	2	2	2.5	2250	69.5303	3	3
693	1.38	138	34.06	11	5	0	1	17.8849	1	0	3	1200	35.2319	1	2	0	1200	35.2319	1	2	2	3	1200	35.2319	1	2	1200	35.2319	1	2	2	1800	52.8479	2	2
694	1.38	138	30.7	10	5	0	1	16.1206	1	0	3	1200	39.0879	1	2	0	1200	39.0879	1	2	2	3	1200	39.0879	1	2	1200	39.0879	1	2	2	1800	58.6319	2	2
695	1.38	138	30.04	10	5	0	1	15.774	1	0	3	1200	39.9467	1	2	0	1200	39.9467	1	2	2	3	1200	39.9467	1	2	1200	39.9467	1	2	2	1800	59.9201	2	2
696	1.485	148.5	32.58	12	5	0	1	14.774	0	0	4	1500	46.0405	2	2.5	0	1500	46.0405	2	2	2.5	4	1500	46.0405	2	2	1500	46.0405	2	2	2.5	2250	69.0608	3	3
697	1.343	134.3	39.06	10	5	1	1	21.6561	2	1	3	1200	30.722	1	2	0	1800	46.0829	2	2	3	3	1200	30.722	1	2	1800	46.0829	2	2	3	1800	46.0829	2	2
698	1.336	133.6	44.88	10	5	0	1	25.1443	3	1	3	1200	26.738	0	2	1	1800	40.107	2	2	3	3	1200	26.738	0	1	1800	40.107	2	2	3	1800	40.107	2	2
699	1.394	139.4	30.88	10	5	0	1	15.891	1	0	4	1500	48.5751	2	2.5	0	1500	48.5751	2	2	2.5	4	1500	48.5751	2	2	1500	48.5751	2	2	2.5	2250	72.8627	3	3
701	1.36	136	51.8	10	5	0	1	28.0061	3	1	3	1200	23.166	0	2	1	1800	34.749	1	2	3	3	1200	23.166	0	1	1800	34.749	1	2	3	1800	34.749	1	2
702	1.451	145.1	35.26	11	5	0	1	16.7474	1	0	4	1500	42.5411	2	2.5	0	1500	42.5411	2	2	2.5	4	1500	42.5411	2	2	1500	42.5411	2	2	2.5	2250	63.8117	3	3
703	1.5	150	40.7	12	5	0	1	18.0889	1	0	4	1500	36.855	1	2.5	0	1500	36.855	1	2	2.5	4	1500	36.855	1	2	1500	36.855	1	2	2.5	2250	55.2826	2	2
704	1.37	137	39.02	11	5	0	1	20.7896	1	0	3	1200	30.7535	1	2	0	1200	30.7535	1	2	2	3	1200	30.7535	1	2	1200	30.7535	1	2	2	1800	46.1302	2	2
705	1.354	135.4	32.88	12	5	0	1	17.9347	1	0	3	1200	36.4964	1	2	0	1200	36.4964	1	2	2	3	1200	36.4964	1	2	1200	36.4964	1	2	2	1800	54.7445	2	2
706	1.47	147	42.84	12	5	0	1	19.8251	1	0	4	1500	35.014	1	2.5	0	1500	35.014	1	2	2.5	4	1500	35.014	1	2	1500	35.014	1	2	2.5	2250	52.521	2	2
707	1.534	153.4	51.46	12	5	0	1	21.8685	1	0	5	1800	34.9786	1	3	0	1800	34.9786	1	2	3	5	1800	34.9786	1	2	1800	34.9786	1	2	3	2700	52.4679	2	2
708	1.47	147	38.9	11	5	1	1	18.0018	1	0	4	1500	38.5604	1	2.5	0	1500	38.5604	1	2	2.5	4	1500	38.5604	1	2	1500	38.5604	1	2	2.5	2250	57.8406	2	2
709	1.453	145.3	37.88	11	5	0	1	17.9423	1	0	4	1500	39.5987	1	2.5	0	1500	39.5987	1	2	2.5	4	1500	39.5987	1	2	1500	39.5987	1	2	2.5	2250	59.3981	2	2
710	1.35	135	27.44	11	5	0	1	15.0562	0	0	3	1200	43.7318	2	2	0	1200	43.7318	2	2	2	3	1200	43.7318	2	2	1200	43.7318	2	2	2	1800	65.5977	3	3
711	1.54	154	80.14	12	5	0	1	33.7915	3	1	5	1800	22.4607	0	3	1	2400	29.9476	0	1	4	5	1800	22.4607	0	1	2400	29.9476	0	1	4	2700	33.691	1	2
712	1.363	136.3	39.66	11	5	0	1	21.3482	2	1	3	1200	30.2572	1	2	0	1800	45.3858	2	2	3	3	1200	30.2572	1	2	1800	45.3858	2	2	3	1800	45.3858	2	2
713	1.433	143.3	40.64	12	5	1	1	19.7907	1	0	4	1500	36.9094	1	2.5	0	1500	36.9094	1	2	2.5	4	1500	36.9094	1	2	1500	36.9094	1	2	2.5	2250	55.3642	2	2
714	1.32	132	27.04	10	5	1	1	15.5188	1	0	3	1200	44.3787	2	2	0	1200	44.3787	2	2	2	3	1200	44.3787	2	2	1200	44.3787	2	2	2	1800	66.568	3	3
715	1.301	130.1	27.04	11	5	0	1	15.9754	1	0	3	1200	44.3787	2	2	0	1200	44.3787	2	2	2	3	1200	44.3787	2	2	1200	44.3787	2	2	2	1800	66.568	3	3
716	1.42	142	37.54	11	5	0	1	18.6173	1	0	4	1500	39.9574	1	2.5	0	1500	39.9574	1	2	2.5	4	1500	39.9574	1	2	1500	39.9574	1	2	2.5	2250	59.9361	2	2
717	1.491	149.1	47.84	12	6	1	1	21.5197	1	0	4	1500	31.3545	1	2.5	0	1500	31.3545	1	2	2.5	4	1500	31.3545	1	2	1500	31.3545	1	2	2.5	2250	47.0318	2	2
718	1.342	134.2	35.24	11	6	0	1	19.5673	1	0	3	1200	34.0522	1	2	0	1200	34.0522	1	2	2	3	1200	34.0522	1	2	1200	34.0522	1	2	2	1800	51.0783	2	2
719	1.473	147.3	43.26	12	6	1	1	19.938	1	0	4	1500	34.6741	1	2.5	0	1500	34.6741	1	2	2.5	4	1500	34.6741	1	2	1500	34.6741	1	2	2.5	2250	52.0111	2	2
720	1.476	147.6	40.6	11	6	0	1	18.636	1	0	4	1500	36.9458	1	2.5	0	1500	36.9458	1	2	2.5	4	1500	36.9458	1	2	1500	36.9458	1	2	2.5	2250	55.4187	2	2
721	1.43	143	49.92	12	6	0	1	24.412	2	1	4	1500	30.0481	1	2.5	0	2100	42.0673	2	2	3.5	4	1500	30.0481	1	2	2100	42.0673	2	2	3.5	2250	45.0721	2	2
722	1.475	147.5	38.9	12	6	0	1	17.8799	1	0	4	1500	38.5604	1	2.5	0	1500	38.5604	1	2	2.5	4	1500	38.5604	1	2	1500	38.5604	1	2	2.5	2250	57.8406	2	2
723	1.526	152.6	60.84	12	7	0	1	26.1264	2	1	5	1800	29.5858	0	3	1	2400	39.4477	1	2	4	5	1800	29.5858	0	1	2400	39.4477	1	2	4	2700	44.3787	2	2
724	1.583	158.3	40.64	12	7	0	1	16.2178	1	0	5	1800	44.2913	2	3	0	1800	44.2913	2	2	3	6	2100	51.6732	2	2	2100	51.6732	2	2	3.5	2700	66.437	3	3
725	1.324	132.4	37.98	12	#NULL!	0	1	21.666	1	0	3	1200	31.5956	1	2	0	1200	31.5956	1	2	2	3	1200	31.5956	1	2	1200	31.5956	1	2	2	1800	47.3934	2	2
726	1.614	161.4	44.9	12	7	0	1	17.2361	1	0	6	2400	53.4521	2	4	0	2400	53.4521	2	2	4	7	2400	53.4521	2	2	2400	53.4521	2	2	4	3600	80.1782	3	3
727	1.52	152	62.36	12	7	0	1	26.991	2	1	5	1800	28.8647	0	3	1	2400	38.4862	1	2	4	5	1800	28.8647	0	1	2400	38.4862	1	2	4	2700	43.297	2	2
728	1.453	145.3	53.28	11	7	#NULL!	1	25.2367	2	1	4	1500	28.1532	0	2.5	1	2100	39.4144	1	2	3.5	4	1500	28.1532	0	1	2100	39.4144	1	2	3.5	2250	42.2297	2	2
730	1.527	152.7	44.72	12	7	0	1	19.1789	1	0	5	1800	40.2504	2	3	0	1800	40.2504	2	2	3	5	1800	40.2504	2	2	1800	40.2504	2	2	3	2700	60.3757	3	3
731	1.44	144	59.92	12	7	0	1	28.8966	3	1	4	1500	25.0334	0	2.5	1	2100	35.0467	1	2	3.5	4	1500	25.0334	0	1	2100	35.0467	1	2	3.5	2250	37.5501	1	2
732	1.4	140	36.36	12	6	0	1	18.551	1	0	4	1500	41.2541	2	2.5	0	1500	41.2541	2	2	2.5	4	1500	41.2541	2	2	1500	41.2541	2	2	2.5	2250	61.8812	3	3
733	1.433	143.3	41.64	10	6	0	1	20.2777	2	1	4	1500	36.0231	1	2.5	0	2100	50.4323	2	2	3.5	4	1500	36.0231	1	2	2100	50.4323	2	2	3.5	2250	54.0346	2	2
734	1.467	146.7	52.52	11	6	1	1	24.4042	2	1	4	1500	28.5605	0	2.5	1	2100	39.9848	1	2	3.5	4	1500	28.5605	0	1	2100	39.9848	1	2	3.5	2250	42.8408	2	2
735	1.58	158	39.76	11	6	0	1	15.9269	1	0	5	1800	45.2716	2	3	0	1800	45.2716	2	2	3	6	2100	52.8169	2	2	2100	52.8169	2	2	3.5	2700	67.9074	3	3
736	1.45	145	58.32	11	6	0	1	27.7384	3	1	4	1500	25.7202	0	2.5	1	2100	36.0082	1	2	3.5	4	1500	25.7202	0	1	2100	36.0082	1	2	3.5	2250	38.5802	1	2
738	1.411	141.1	38.28	11	6	0	1	19.2273	1	0	4	1500	39.185	1	2.5	0	1500	39.185	1	2	2.5	4	1500	39.185	1	2	1500	39.185	1	2	2.5	2250	58.7774	2	2
739	1.524	152.4	40.6	12	6	0	1	17.4806	1	0	5	1800	44.335	2	3	0	1800	44.335	2	2	3	5	1800	44.335	2	2	1800	44.335	2	2	3	2700	66.5025	3	3
740	1.43	143	37.44	11	6	0	1	18.309	1	0	4	1500	40.0641	2	2.5	0	1500	40.0641	2	2	2.5	4	1500	40.0641	2	2	1500	40.0641	2	2	2.5	2250	60.0962	3	3
741	1.485	148.5	34.98	12	6	0	1	15.8623	0	0	4	1500	42.8816	2	2.5	0	1500	42.8816	2	2	2.5	4	1500	42.8816	2	2	1500	42.8816	2	2	2.5	2250	64.3225	3	3
742	1.412	141.2	41.82	12	6	0	1	20.9756	1	0	4	1500	35.868	1	2.5	0	1500	35.868	1	2	2.5	4	1500	35.868	1	2	1500	35.868	1	2	2.5	2250	53.802	2	2
743	1.381	138.1	29.12	12	6	0	1	15.2688	0	0	4	1500	51.511	2	2.5	0	1500	51.511	2	2	2.5	4	1500	51.511	2	2	1500	51.511	2	2	2.5	2250	77.2665	3	3
744	1.432	143.2	37.34	12	6	0	1	18.2091	1	0	4	1500	40.1714	2	2.5	0	1500	40.1714	2	2	2.5	4	1500	40.1714	2	2	1500	40.1714	2	2	2.5	2250	60.2571	3	3
745	1.371	137.1	30.08	10	6	0	1	16.0031	1	0	3	1200	39.8936	1	2	0	1200	39.8936	1	2	2	3	1200	39.8936	1	2	1200	39.8936	1	2	2	1800	59.8404	2	2
746	1.444	144.4	40.46	12	6	0	1	19.404	1	0	4	1500	37.0737	1	2.5	0	1500	37.0737	1	2	2.5	4	1500	37.0737	1	2	1500	37.0737	1	2	2.5	2250	55.6105	2	2
747	1.55	155	48.68	12	7	0	1	20.2622	1	0	5	1800	36.9762	1	3	0	1800	36.9762	1	2	3	5	1800	36.9762	1	2	1800	36.9762	1	2	3	2700	55.4643	2	2
748	1.455	145.5	42.64	11	6	1	1	20.1415	1	0	4	1500	35.1782	1	2.5	0	1500	35.1782	1	2	2.5	4	1500	35.1782	1	2	1500	35.1782	1	2	2.5	2250	52.7674	2	2
749	1.454	145.4	48.4	11	6	0	1	22.8937	2	1	4	1500	30.9917	1	2.5	0	2100	43.3884	2	2	3.5	4	1500	30.9917	1	2	2100	43.3884	2	2	3.5	2250	46.4876	2	2
750	1.455	145.5	38.66	11	6	0	1	18.2615	1	0	4	1500	38.7998	1	2.5	0	1500	38.7998	1	2	2.5	4	1500	38.7998	1	2	1500	38.7998	1	2	2.5	2250	58.1997	2	2
751	1.462	146.2	37.28	12	6	0	1	17.4414	1	0	4	1500	40.2361	2	2.5	0	1500	40.2361	2	2	2.5	4	1500	40.2361	2	2	1500	40.2361	2	2	2.5	2250	60.3541	3	3
752	1.464	146.4	45.18	12	6	0	1	21.0797	1	0	4	1500	33.2005	1	2.5	0	1500	33.2005	1	2	2.5	4	1500	33.2005	1	2	1500	33.2005	1	2	2.5	2250	49.8008	2	2
753	1.37	137	30.74	11	6	0	1	16.3781	1	0	3	1200	39.0371	1	2	0	1200	39.0371	1	2	2	3	1200	39.0371	1	2	1200	39.0371	1	2	2	1800	58.5556	2	2
754	1.455	145.5	39.05	11	6	0	1	18.4457	1	0	4	1500	38.4123	1	2.5	0	1500	38.4123	1	2	2.5	4	1500	38.4123	1	2	1500	38.4123	1	2	2.5	2250	57.6184	2	2
755	1.51	151	42.65	12	6	0	1	18.7053	1	0	5	1800	42.204	2	3	0	1800	42.204	2	2	3	5	1800	42.204	2	2	1800	42.204	2	2	3	2700	63.306	3	3
756	1.42	142	46.1	12	6	0	1	22.8625	2	1	4	1500	32.538	1	2.5	0	2100	45.5531	2	2	3.5	4	1500	32.538	1	2	2100	45.5531	2	2	3.5	2250	48.8069	2	2
757	1.486	148.6	45.15	11	6	0	1	20.4466	1	0	4	1500	33.2226	1	2.5	0	1500	33.2226	1	2	2.5	4	1500	33.2226	1	2	1500	33.2226	1	2	2.5	2250	49.8339	2	2
758	1.145	114.5	22.9	12	6	0	1	17.4672	1	0	2	900	39.3013	1	1.5	0	900	39.3013	1	2	1.5	2	900	39.3013	1	2	900	39.3013	1	2	1.5	1350	58.952	2	2
759	1.504	150.4	39.85	12	6	1	1	17.617	1	0	5	1800	45.1694	2	3	0	1800	45.1694	2	2	3	5	1800	45.1694	2	2	1800	45.1694	2	2	3	2700	67.7541	3	3
760	1.541	154.1	41.8	11	6	0	1	17.6024	1	0	5	1800	43.0622	2	3	0	1800	43.0622	2	2	3	5	1800	43.0622	2	2	1800	43.0622	2	2	3	2700	64.5933	3	3
761	1.516	151.6	41.72	12	7	0	1	18.1529	1	0	5	1800	43.1448	2	3	0	1800	43.1448	2	2	3	5	1800	43.1448	2	2	1800	43.1448	2	2	3	2700	64.7172	3	3
762	1.511	151.1	44.42	11	7	0	1	19.4558	1	0	5	1800	40.5223	2	3	0	1800	40.5223	2	2	3	5	1800	40.5223	2	2	1800	40.5223	2	2	3	2700	60.7834	3	3
763	1.463	146.3	38.72	12	7	0	1	18.0903	1	0	4	1500	38.7397	1	2.5	0	1500	38.7397	1	2	2.5	4	1500	38.7397	1	2	1500	38.7397	1	2	2.5	2250	58.1095	2	2
764	1.47	147	46.44	12	7	0	1	21.491	1	0	4	1500	32.2997	1	2.5	0	1500	32.2997	1	2	2.5	4	1500	32.2997	1	2	1500	32.2997	1	2	2.5	2250	48.4496	2	2
765	1.62	162	50.94	12	7	1	1	19.4102	1	0	6	2400	47.1143	2	4	0	2400	47.1143	2	2	4	7	2400	47.1143	2	2	2400	47.1143	2	2	4	3600	70.6714	3	3
766	1.4	140	33.68	12	7	0	1	17.1837	1	0	4	1500	44.5368	2	2.5	0	1500	44.5368	2	2	2.5	4	1500	44.5368	2	2	1500	44.5368	2	2	2.5	2250	66.8052	3	3
767	1.39	139	40.74	12	7	0	1	21.0859	1	0	4	1500	36.8189	1	2.5	0	1500	36.8189	1	2	2.5	4	1500	36.8189	1	2	1500	36.8189	1	2	2.5	2250	55.2283	2	2
768	1.463	146.3	65.14	12	7	0	1	30.434	3	1	4	1500	23.0273	0	2.5	1	2100	32.2383	1	2	3.5	4	1500	23.0273	0	1	2100	32.2383	1	2	3.5	2250	34.541	1	2
769	1.52	152	59.84	12	7	0	1	25.9003	2	1	5	1800	30.0802	1	3	0	2400	40.107	2	2	4	5	1800	30.0802	1	2	2400	40.107	2	2	4	2700	45.1203	2	2
770	1.401	140.1	34.22	12	7	0	1	17.4343	1	0	4	1500	43.834	2	2.5	0	1500	43.834	2	2	2.5	4	1500	43.834	2	2	1500	43.834	2	2	2.5	2250	65.751	3	3
771	1.446	144.6	46.24	12	7	0	1	22.1147	2	1	4	1500	32.4394	1	2.5	0	2100	45.4152	2	2	3.5	4	1500	32.4394	1	2	2100	45.4152	2	2	3.5	2250	48.6592	2	2
772	1.353	135.3	34.8	12	7	0	1	19.0101	1	0	3	1200	34.4828	1	2	0	1200	34.4828	1	2	2	3	1200	34.4828	1	2	1200	34.4828	1	2	2	1800	51.7241	2	2
773	1.583	158.3	50.4	12	7	0	1	20.1126	1	0	5	1800	35.7143	1	3	0	1800	35.7143	1	2	3	6	2100	41.6667	2	2	2100	41.6667	2	2	3.5	2700	53.5714	2	2
774	1.535	153.5	55.08	12	7	0	1	23.3764	2	1	5	1800	32.6797	1	3	0	2400	43.573	2	2	4	5	1800	32.6797	1	2	2400	43.573	2	2	4	2700	49.0196	2	2
775	1.53	153	41.84	12	7	0	1	17.8735	1	0	5	1800	43.021	2	3	0	1800	43.021	2	2	3	5	1800	43.021	2	2	1800	43.021	2	2	3	2700	64.5315	3	3
776	1.57	157	42.96	12	7	0	1	17.4287	1	0	5	1800	41.8994	2	3	0	1800	41.8994	2	2	3	6	2100	48.8827	2	2	2100	48.8827	2	2	3.5	2700	62.8492	3	3
777	1.507	150.7	55.98	12	7	0	1	24.6494	2	1	5	1800	32.1543	1	3	0	2400	42.8725	2	2	4	5	1800	32.1543	1	2	2400	42.8725	2	2	4	2700	48.2315	2	2
778	1.5	150	50.6	11	6	0	1	22.4889	2	1	4	1500	29.6443	0	2.5	1	2100	41.502	2	2	3.5	4	1500	29.6443	0	1	2100	41.502	2	2	3.5	2250	44.4664	2	2
779	1.54	154	44.7	12	#NULL!	0	1	18.848	1	0	5	1800	40.2685	2	3	0	1800	40.2685	2	2	3	5	1800	40.2685	2	2	1800	40.2685	2	2	3	2700	60.4027	3	3
780	1.475	147.5	44.16	12	7	0	1	20.2976	1	0	4	1500	33.9674	1	2.5	0	1500	33.9674	1	2	2.5	4	1500	33.9674	1	2	1500	33.9674	1	2	2.5	2250	50.9511	2	2
781	1.503	150.3	73.46	12	7	0	1	32.5187	3	1	5	1800	24.5031	0	3	1	2400	32.6708	1	2	4	5	1800	24.5031	0	1	2400	32.6708	1	2	4	2700	36.7547	1	2
783	1.47	147	59.94	12	#NULL!	0	1	27.7384	3	1	4	1500	25.025	0	2.5	1	2100	35.035	1	2	3.5	4	1500	25.025	0	1	2100	35.035	1	2	3.5	2250	37.5375	1	2
784	1.417	141.7	35.48	11	6	0	1	17.6703	1	0	4	1500	42.2773	2	2.5	0	1500	42.2773	2	2	2.5	4	1500	42.2773	2	2	1500	42.2773	2	2	2.5	2250	63.416	3	3
785	1.331	133.1	27.98	11	6	0	1	15.794	1	0	3	1200	42.8878	2	2	0	1200	42.8878	2	2	2	3	1200	42.8878	2	2	1200	42.8878	2	2	2	1800	64.3317	3	3
786	1.434	143.4	38.04	11	6	0	1	18.4987	1	0	4	1500	39.4322	1	2.5	0	1500	39.4322	1	2	2.5	4	1500	39.4322	1	2	1500	39.4322	1	2	2.5	2250	59.1483	2	2
787	1.401	140.1	36.7	12	6	0	1	18.6978	1	0	4	1500	40.8719	2	2.5	0	1500	40.8719	2	2	2.5	4	1500	40.8719	2	2	1500	40.8719	2	2	2.5	2250	61.3079	3	3
788	1.505	150.5	41.4	12	7	0	1	18.2779	1	0	5	1800	43.4783	2	3	0	1800	43.4783	2	2	3	5	1800	43.4783	2	2	1800	43.4783	2	2	3	2700	65.2174	3	3
789	1.465	146.5	31.8	12	6	1	1	14.8167	0	0	4	1500	47.1698	2	2.5	0	1500	47.1698	2	2	2.5	4	1500	47.1698	2	2	1500	47.1698	2	2	2.5	2250	70.7547	3	3
790	1.48	148	35.24	11	6	0	1	16.0884	1	0	4	1500	42.5653	2	2.5	0	1500	42.5653	2	2	2.5	4	1500	42.5653	2	2	1500	42.5653	2	2	2.5	2250	63.8479	3	3
791	1.418	141.8	34.92	12	6	0	1	17.3669	1	0	4	1500	42.9553	2	2.5	0	1500	42.9553	2	2	2.5	4	1500	42.9553	2	2	1500	42.9553	2	2	2.5	2250	64.433	3	3
792	1.52	152	62.62	12	6	0	1	27.1035	3	1	5	1800	28.7448	0	3	1	2400	38.3264	1	2	4	5	1800	28.7448	0	1	2400	38.3264	1	2	4	2700	43.1172	2	2
793	1.53	153	50.94	11	6	0	1	21.7609	2	1	5	1800	35.3357	1	3	0	2400	47.1143	2	2	4	5	1800	35.3357	1	2	2400	47.1143	2	2	4	2700	53.0035	2	2
794	1.5	150	52.6	12	6	1	1	23.3778	2	1	4	1500	28.5171	0	2.5	1	2100	39.924	1	2	3.5	4	1500	28.5171	0	1	2100	39.924	1	2	3.5	2250	42.7757	2	2
795	1.491	149.1	39.55	12	6	0	1	17.7906	1	0	4	1500	37.9267	1	2.5	0	1500	37.9267	1	2	2.5	4	1500	37.9267	1	2	1500	37.9267	1	2	2.5	2250	56.89	2	2
796	1.642	164.2	48.1	12	6	0	1	17.8402	1	0	6	2400	49.896	2	4	0	2400	49.896	2	2	4	8	2700	56.1331	2	2	2700	56.1331	2	2	4.5	3600	74.8441	3	3
797	1.405	140.5	34.9	12	6	0	1	17.6796	1	0	4	1500	42.9799	2	2.5	0	1500	42.9799	2	2	2.5	4	1500	42.9799	2	2	1500	42.9799	2	2	2.5	2250	64.4699	3	3
798	1.43	143	47.45	12	6	0	1	23.2041	2	1	4	1500	31.6122	1	2.5	0	2100	44.2571	2	2	3.5	4	1500	31.6122	1	2	2100	44.2571	2	2	3.5	2250	47.4183	2	2
799	1.401	140.1	51.85	11	6	0	1	26.4163	3	1	4	1500	28.9296	0	2.5	1	2100	40.5014	2	2	3.5	4	1500	28.9296	0	1	2100	40.5014	2	2	3.5	2250	43.3944	2	2
800	1.49	149	56.75	11	6	1	1	25.5619	2	1	4	1500	26.4317	0	2.5	1	2100	37.0044	1	2	3.5	4	1500	26.4317	0	1	2100	37.0044	1	2	3.5	2250	39.6476	1	2
801	1.423	142.3	41.45	12	6	1	1	20.4699	1	0	4	1500	36.1882	1	2.5	0	1500	36.1882	1	2	2.5	4	1500	36.1882	1	2	1500	36.1882	1	2	2.5	2250	54.2823	2	2
802	1.316	131.6	29.4	11	6	0	1	16.976	1	0	3	1200	40.8163	2	2	0	1200	40.8163	2	2	2	3	1200	40.8163	2	2	1200	40.8163	2	2	2	1800	61.2245	3	3
803	1.42	142	34.7	10	4	0	1	17.2089	1	0	4	1500	43.2277	2	2.5	0	1500	43.2277	2	2	2.5	4	1500	43.2277	2	2	1500	43.2277	2	2	2.5	2250	64.8415	3	3
804	1.343	134.3	28.9	10	4	0	1	16.0231	1	0	3	1200	41.5225	2	2	0	1200	41.5225	2	2	2	3	1200	41.5225	2	2	1200	41.5225	2	2	2	1800	62.2837	3	3
805	1.346	134.6	31.55	10	4	1	1	17.4144	1	0	3	1200	38.0349	1	2	0	1200	38.0349	1	2	2	3	1200	38.0349	1	2	1200	38.0349	1	2	2	1800	57.0523	2	2
806	1.51	151	43.45	12	7	0	1	19.0562	1	0	5	1800	41.4269	2	3	0	1800	41.4269	2	2	3	5	1800	41.4269	2	2	1800	41.4269	2	2	3	2700	62.1404	3	3
807	1.374	137.4	32.1	11	4	0	1	17.0032	1	0	3	1200	37.3832	1	2	0	1200	37.3832	1	2	2	3	1200	37.3832	1	2	1200	37.3832	1	2	2	1800	56.0748	2	2
808	1.39	139	35.05	11	4	1	1	18.1409	1	0	4	1500	42.796	2	2.5	0	1500	42.796	2	2	2.5	4	1500	42.796	2	2	1500	42.796	2	2	2.5	2250	64.194	3	3
809	1.406	140.6	28.5	11	4	1	1	14.417	0	0	4	1500	52.6316	2	2.5	0	1500	52.6316	2	2	2.5	4	1500	52.6316	2	2	1500	52.6316	2	2	2.5	2250	78.9474	3	3
810	1.301	130.1	27	10	4	0	1	15.9518	1	0	3	1200	44.4444	2	2	0	1200	44.4444	2	2	2	3	1200	44.4444	2	2	1200	44.4444	2	2	2	1800	66.6667	3	3
811	1.263	126.3	34.8	10	4	0	1	21.8159	2	1	3	1200	34.4828	1	2	0	1800	51.7241	2	2	3	3	1200	34.4828	1	2	1800	51.7241	2	2	3	1800	51.7241	2	2
812	1.445	144.5	34.8	11	4	0	1	16.6665	1	0	4	1500	43.1034	2	2.5	0	1500	43.1034	2	2	2.5	4	1500	43.1034	2	2	1500	43.1034	2	2	2.5	2250	64.6552	3	3
813	1.311	131.1	27.3	10	4	1	1	15.8839	1	0	3	1200	43.956	2	2	0	1200	43.956	2	2	2	3	1200	43.956	2	2	1200	43.956	2	2	2	1800	65.9341	3	3
814	1.31	131	30.3	10	4	1	1	17.6563	1	0	3	1200	39.604	1	2	0	1200	39.604	1	2	2	3	1200	39.604	1	2	1200	39.604	1	2	2	1800	59.4059	2	2
815	1.421	142.1	33.85	11	4	0	1	16.7637	1	0	4	1500	44.3131	2	2.5	0	1500	44.3131	2	2	2.5	4	1500	44.3131	2	2	1500	44.3131	2	2	2.5	2250	66.4697	3	3
816	1.304	130.4	30.75	11	4	0	1	18.0838	1	0	3	1200	39.0244	1	2	0	1200	39.0244	1	2	2	3	1200	39.0244	1	2	1200	39.0244	1	2	2	1800	58.5366	2	2
817	1.38	138	33.15	11	4	0	1	17.4071	1	0	3	1200	36.1991	1	2	0	1200	36.1991	1	2	2	3	1200	36.1991	1	2	1200	36.1991	1	2	2	1800	54.2986	2	2
818	1.21	121	25.95	10	4	0	1	17.7242	1	0	2	900	34.6821	1	1.5	0	900	34.6821	1	2	1.5	2	900	34.6821	1	2	900	34.6821	1	2	1.5	1350	52.0231	2	2
819	1.37	137	41.05	11	4	0	1	21.8712	2	1	3	1200	29.2326	0	2	1	1800	43.849	2	2	3	3	1200	29.2326	0	1	1800	43.849	2	2	3	1800	43.849	2	2
820	1.355	135.5	34.75	11	5	0	1	18.9268	1	0	3	1200	34.5324	1	2	0	1200	34.5324	1	2	2	3	1200	34.5324	1	2	1200	34.5324	1	2	2	1800	51.7986	2	2
821	1.455	145.5	35.15	10	5	0	1	16.6035	1	0	4	1500	42.6743	2	2.5	0	1500	42.6743	2	2	2.5	4	1500	42.6743	2	2	1500	42.6743	2	2	2.5	2250	64.0114	3	3
822	1.314	131.4	30.05	10	5	0	1	17.4042	1	0	3	1200	39.9334	1	2	0	1200	39.9334	1	2	2	3	1200	39.9334	1	2	1200	39.9334	1	2	2	1800	59.9002	2	2
823	1.4	140	40.7	11	5	0	1	20.7653	1	0	4	1500	36.855	1	2.5	0	1500	36.855	1	2	2.5	4	1500	36.855	1	2	1500	36.855	1	2	2.5	2250	55.2826	2	2
824	1.406	140.6	33.55	12	6	0	1	16.9716	1	0	4	1500	44.7094	2	2.5	0	1500	44.7094	2	2	2.5	4	1500	44.7094	2	2	1500	44.7094	2	2	2.5	2250	67.0641	3	3
825	1.44	144	47.05	12	6	0	1	22.69	2	1	4	1500	31.881	1	2.5	0	2100	44.6334	2	2	3.5	4	1500	31.881	1	2	2100	44.6334	2	2	3.5	2250	47.8215	2	2
826	1.4	140	34.6	12	6	0	1	17.6531	1	0	4	1500	43.3526	2	2.5	0	1500	43.3526	2	2	2.5	4	1500	43.3526	2	2	1500	43.3526	2	2	2.5	2250	65.0289	3	3
827	1.375	137.5	33.05	12	6	0	1	17.481	1	0	3	1200	36.3086	1	2	0	1200	36.3086	1	2	2	3	1200	36.3086	1	2	1200	36.3086	1	2	2	1800	54.4629	2	2
828	1.563	156.3	57.9	11	6	0	1	23.7007	2	1	5	1800	31.0881	1	3	0	2400	41.4508	2	2	4	6	2100	36.2694	1	2	2700	46.6321	2	2	4.5	2700	46.6321	2	2
829	1.434	143.4	43.7	12	6	0	1	21.2512	1	0	4	1500	34.3249	1	2.5	0	1500	34.3249	1	2	2.5	4	1500	34.3249	1	2	1500	34.3249	1	2	2.5	2250	51.4874	2	2
830	1.422	142.2	34.95	11	6	0	1	17.2841	1	0	4	1500	42.9185	2	2.5	0	1500	42.9185	2	2	2.5	4	1500	42.9185	2	2	1500	42.9185	2	2	2.5	2250	64.3777	3	3
831	1.446	144.6	50.9	12	#NULL!	0	1	24.3434	2	1	4	1500	29.4695	0	2.5	1	2100	41.2574	2	2	3.5	4	1500	29.4695	0	1	2100	41.2574	2	2	3.5	2250	44.2043	2	2
832	1.538	153.8	54.05	12	6	0	1	22.8498	2	1	5	1800	33.3025	1	3	0	2400	44.4033	2	2	4	5	1800	33.3025	1	2	2400	44.4033	2	2	4	2700	49.9537	2	2
833	1.365	136.5	39.35	11	6	0	1	21.1193	1	0	3	1200	30.4956	1	2	0	1200	30.4956	1	2	2	3	1200	30.4956	1	2	1200	30.4956	1	2	2	1800	45.7433	2	2
834	1.32	132	35.2	12	6	1	1	20.202	1	0	3	1200	34.0909	1	2	0	1200	34.0909	1	2	2	3	1200	34.0909	1	2	1200	34.0909	1	2	2	1800	51.1364	2	2
835	1.4	140	31.6	11	6	0	1	16.1224	1	0	4	1500	47.4684	2	2.5	0	1500	47.4684	2	2	2.5	4	1500	47.4684	2	2	1500	47.4684	2	2	2.5	2250	71.2025	3	3
836	1.462	146.2	42.2	11	7	0	1	19.7432	1	0	4	1500	35.545	1	2.5	0	1500	35.545	1	2	2.5	4	1500	35.545	1	2	1500	35.545	1	2	2.5	2250	53.3175	2	2
837	1.455	145.5	39.6	11	7	0	1	18.7055	1	0	4	1500	37.8788	1	2.5	0	1500	37.8788	1	2	2.5	4	1500	37.8788	1	2	1500	37.8788	1	2	2.5	2250	56.8182	2	2
838	1.528	152.8	46	12	5	1	1	19.702	1	0	5	1800	39.1304	1	3	0	1800	39.1304	1	2	3	5	1800	39.1304	1	2	1800	39.1304	1	2	3	2700	58.6957	2	2
839	1.343	134.3	37.45	10	5	0	1	20.7635	2	1	3	1200	32.0427	1	2	0	1800	48.0641	2	2	3	3	1200	32.0427	1	2	1800	48.0641	2	2	3	1800	48.0641	2	2
840	1.345	134.5	63.7	12	5	0	1	35.2123	3	1	3	1200	18.8383	0	2	1	1800	28.2575	0	1	3	3	1200	18.8383	0	0	1800	28.2575	0	1	3	1800	28.2575	0	1
841	1.267	126.7	22.55	11	5	0	1	14.0473	0	0	3	1200	53.2151	2	2	0	1200	53.2151	2	2	2	3	1200	53.2151	2	2	1200	53.2151	2	2	2	1800	79.8226	3	3
842	1.368	136.8	24.7	11	5	0	1	13.1985	0	0	3	1200	48.583	2	2	0	1200	48.583	2	2	2	3	1200	48.583	2	2	1200	48.583	2	2	2	1800	72.8745	3	3
843	1.433	143.3	33.65	11	5	0	1	16.3867	1	0	4	1500	44.5765	2	2.5	0	1500	44.5765	2	2	2.5	4	1500	44.5765	2	2	1500	44.5765	2	2	2.5	2250	66.8648	3	3
844	1.367	136.7	27.35	10	5	0	1	14.6359	0	0	3	1200	43.8757	2	2	0	1200	43.8757	2	2	2	3	1200	43.8757	2	2	1200	43.8757	2	2	2	1800	65.8135	3	3
845	1.309	130.9	34.35	10	5	1	1	20.0469	1	0	3	1200	34.9345	1	2	0	1200	34.9345	1	2	2	3	1200	34.9345	1	2	1200	34.9345	1	2	2	1800	52.4017	2	2
846	1.463	146.3	53.65	12	5	0	1	25.0658	2	1	4	1500	27.959	0	2.5	1	2100	39.1426	1	2	3.5	4	1500	27.959	0	1	2100	39.1426	1	2	3.5	2250	41.9385	2	2
847	1.406	140.6	61.5	10	4	1	1	31.1103	3	1	4	1500	24.3902	0	2.5	1	2100	34.1463	1	2	3.5	4	1500	24.3902	0	1	2100	34.1463	1	2	3.5	2250	36.5854	1	2
848	1.425	142.5	34.5	10	4	0	1	16.9898	1	0	4	1500	43.4783	2	2.5	0	1500	43.4783	2	2	2.5	4	1500	43.4783	2	2	1500	43.4783	2	2	2.5	2250	65.2174	3	3
849	1.48	148	46.9	12	4	0	1	21.4116	1	0	4	1500	31.9829	1	2.5	0	1500	31.9829	1	2	2.5	4	1500	31.9829	1	2	1500	31.9829	1	2	2.5	2250	47.9744	2	2
850	1.358	135.8	46.1	10	4	0	1	24.9978	3	1	3	1200	26.0304	0	2	1	1800	39.0456	1	2	3	3	1200	26.0304	0	1	1800	39.0456	1	2	3	1800	39.0456	1	2
851	1.312	131.2	28.7	11	4	0	1	16.673	1	0	3	1200	41.8118	2	2	0	1200	41.8118	2	2	2	3	1200	41.8118	2	2	1200	41.8118	2	2	2	1800	62.7178	3	3
852	1.295	129.5	28.85	10	4	0	1	17.2031	1	0	3	1200	41.5945	2	2	0	1200	41.5945	2	2	2	3	1200	41.5945	2	2	1200	41.5945	2	2	2	1800	62.3917	3	3
853	1.313	131.3	28	10	4	0	1	16.2416	1	0	3	1200	42.8571	2	2	0	1200	42.8571	2	2	2	3	1200	42.8571	2	2	1200	42.8571	2	2	2	1800	64.2857	3	3
854	1.366	136.6	35.7	10	4	0	1	19.1323	1	0	3	1200	33.6134	1	2	0	1200	33.6134	1	2	2	3	1200	33.6134	1	2	1200	33.6134	1	2	2	1800	50.4202	2	2
855	1.376	137.6	28.95	10	4	0	1	15.2901	1	0	3	1200	41.4508	2	2	0	1200	41.4508	2	2	2	3	1200	41.4508	2	2	1200	41.4508	2	2	2	1800	62.1762	3	3
856	1.395	139.5	38.9	10	4	0	1	19.9895	1	0	4	1500	38.5604	1	2.5	0	1500	38.5604	1	2	2.5	4	1500	38.5604	1	2	1500	38.5604	1	2	2.5	2250	57.8406	2	2
857	1.347	134.7	32.3	11	4	0	1	17.8019	1	0	3	1200	37.1517	1	2	0	1200	37.1517	1	2	2	3	1200	37.1517	1	2	1200	37.1517	1	2	2	1800	55.7276	2	2
858	1.416	141.6	37.35	10	4	0	1	18.6279	1	0	4	1500	40.1606	2	2.5	0	1500	40.1606	2	2	2.5	4	1500	40.1606	2	2	1500	40.1606	2	2	2.5	2250	60.241	3	3
859	1.3	130	31.85	12	4	0	1	18.8462	1	0	3	1200	37.6766	1	2	0	1200	37.6766	1	2	2	3	1200	37.6766	1	2	1200	37.6766	1	2	2	1800	56.5149	2	2
860	1.255	125.5	31.5	11	4	0	1	19.9997	1	0	3	1200	38.0952	1	2	0	1200	38.0952	1	2	2	3	1200	38.0952	1	2	1200	38.0952	1	2	2	1800	57.1429	2	2
861	1.425	142.5	33.7	12	6	0	1	16.5959	1	0	4	1500	44.5104	2	2.5	0	1500	44.5104	2	2	2.5	4	1500	44.5104	2	2	1500	44.5104	2	2	2.5	2250	66.7656	3	3
862	1.388	138.8	34.4	11	6	0	1	17.8558	1	0	4	1500	43.6047	2	2.5	0	1500	43.6047	2	2	2.5	4	1500	43.6047	2	2	1500	43.6047	2	2	2.5	2250	65.407	3	3
863	1.52	152	47.85	12	6	0	1	20.7107	1	0	5	1800	37.6176	1	3	0	1800	37.6176	1	2	3	5	1800	37.6176	1	2	1800	37.6176	1	2	3	2700	56.4263	2	2
864	1.41	141	52.3	12	7	0	1	26.3065	2	1	4	1500	28.6807	0	2.5	1	2100	40.153	2	2	3.5	4	1500	28.6807	0	1	2100	40.153	2	2	3.5	2250	43.021	2	2
865	1.334	133.4	31.8	10	4	0	1	17.8696	1	0	3	1200	37.7358	1	2	0	1200	37.7358	1	2	2	3	1200	37.7358	1	2	1200	37.7358	1	2	2	1800	56.6038	2	2
866	1.37	137	38.1	12	4	0	1	20.2994	1	0	3	1200	31.4961	1	2	0	1200	31.4961	1	2	2	3	1200	31.4961	1	2	1200	31.4961	1	2	2	1800	47.2441	2	2
867	1.384	138.4	41	10	4	0	1	21.4048	2	1	4	1500	36.5854	1	2.5	0	2100	51.2195	2	2	3.5	4	1500	36.5854	1	2	2100	51.2195	2	2	3.5	2250	54.878	2	2
868	1.567	156.7	41.55	12	6	1	1	16.9213	1	0	5	1800	43.3213	2	3	0	1800	43.3213	2	2	3	6	2100	50.5415	2	2	2100	50.5415	2	2	3.5	2700	64.9819	3	3
869	1.362	136.2	32.05	10	4	#NULL!	1	17.2772	1	0	3	1200	37.4415	1	2	0	1200	37.4415	1	2	2	3	1200	37.4415	1	2	1200	37.4415	1	2	2	1800	56.1622	2	2
870	1.331	133.1	28.9	10	4	0	1	16.3133	1	0	3	1200	41.5225	2	2	0	1200	41.5225	2	2	2	3	1200	41.5225	2	2	1200	41.5225	2	2	2	1800	62.2837	3	3
871	1.553	155.3	56.95	12	5	0	1	23.613	2	1	5	1800	31.6067	1	3	0	2400	42.1422	2	2	4	5	1800	31.6067	1	2	2400	42.1422	2	2	4	2700	47.41	2	2
872	1.512	151.2	44.45	12	7	0	1	19.4432	1	0	5	1800	40.4949	2	3	0	1800	40.4949	2	2	3	5	1800	40.4949	2	2	1800	40.4949	2	2	3	2700	60.7424	3	3
874	1.605	160.5	49.1	12	7	1	1	19.0604	1	0	6	2400	48.8798	2	4	0	2400	48.8798	2	2	4	7	2400	48.8798	2	2	2400	48.8798	2	2	4	3600	73.3198	3	3
875	1.446	144.6	42.7	12	6	1	1	20.4217	1	0	4	1500	35.1288	1	2.5	0	1500	35.1288	1	2	2.5	4	1500	35.1288	1	2	1500	35.1288	1	2	2.5	2250	52.6932	2	2
876	1.571	157.1	73.7	12	6	0	1	29.8617	3	1	5	1800	24.4233	0	3	1	2400	32.5645	1	2	4	6	2100	28.4939	0	1	2700	36.635	1	2	4.5	2700	36.635	1	2
877	1.49	149	48.9	12	7	0	1	22.026	1	0	4	1500	30.6748	1	2.5	0	1500	30.6748	1	2	2.5	4	1500	30.6748	1	2	1500	30.6748	1	2	2.5	2250	46.0123	2	2
878	1.54	154	73.7	12	7	0	1	31.0761	3	1	5	1800	24.4233	0	3	1	2400	32.5645	1	2	4	5	1800	24.4233	0	1	2400	32.5645	1	2	4	2700	36.635	1	2
879	1.45	145	35.75	12	7	0	1	17.0036	1	0	4	1500	41.958	2	2.5	0	1500	41.958	2	2	2.5	4	1500	41.958	2	2	1500	41.958	2	2	2.5	2250	62.9371	3	3
880	1.436	143.6	37.05	12	5	1	1	17.9672	1	0	4	1500	40.4858	2	2.5	0	1500	40.4858	2	2	2.5	4	1500	40.4858	2	2	1500	40.4858	2	2	2.5	2250	60.7287	3	3
881	1.503	150.3	43.8	12	5	1	1	19.389	1	0	5	1800	41.0959	2	3	0	1800	41.0959	2	2	3	5	1800	41.0959	2	2	1800	41.0959	2	2	3	2700	61.6438	3	3
882	1.411	141.1	37.5	12	5	0	1	18.8355	1	0	4	1500	40	1	2.5	0	1500	40	1	2	2.5	4	1500	40	1	2	1500	40	1	2	2.5	2250	60	2	2
883	1.302	130.2	24.55	11	5	0	1	14.482	0	0	3	1200	48.8798	2	2	0	1200	48.8798	2	2	2	3	1200	48.8798	2	2	1200	48.8798	2	2	2	1800	73.3198	3	3
884	1.485	148.5	36	12	6	0	1	16.3249	1	0	4	1500	41.6667	2	2.5	0	1500	41.6667	2	2	2.5	4	1500	41.6667	2	2	1500	41.6667	2	2	2.5	2250	62.5	3	3
885	1.41	141	35.2	12	6	0	1	17.7053	1	0	4	1500	42.6136	2	2.5	0	1500	42.6136	2	2	2.5	4	1500	42.6136	2	2	1500	42.6136	2	2	2.5	2250	63.9205	3	3
886	1.47	147	33	12	6	0	1	15.2714	0	0	4	1500	45.4545	2	2.5	0	1500	45.4545	2	2	2.5	4	1500	45.4545	2	2	1500	45.4545	2	2	2.5	2250	68.1818	3	3
887	1.48	148	39.75	12	7	0	1	18.1474	1	0	4	1500	37.7358	1	2.5	0	1500	37.7358	1	2	2.5	4	1500	37.7358	1	2	1500	37.7358	1	2	2.5	2250	56.6038	2	2
888	1.392	139.2	34.8	11	5	0	1	17.9598	1	0	4	1500	43.1034	2	2.5	0	1500	43.1034	2	2	2.5	4	1500	43.1034	2	2	1500	43.1034	2	2	2.5	2250	64.6552	3	3
889	1.286	128.6	23.45	10	4	0	1	14.1795	0	0	3	1200	51.1727	2	2	0	1200	51.1727	2	2	2	3	1200	51.1727	2	2	1200	51.1727	2	2	2	1800	76.7591	3	3
890	1.495	149.5	40.8	12	6	0	1	18.2548	1	0	4	1500	36.7647	1	2.5	0	1500	36.7647	1	2	2.5	4	1500	36.7647	1	2	1500	36.7647	1	2	2.5	2250	55.1471	2	2
891	1.542	154.2	43.55	12	6	0	1	18.3155	1	0	5	1800	41.3318	2	3	0	1800	41.3318	2	2	3	5	1800	41.3318	2	2	1800	41.3318	2	2	3	2700	61.9977	3	3
892	1.5	150	42.85	12	6	0	1	19.0444	1	0	4	1500	35.0058	1	2.5	0	1500	35.0058	1	2	2.5	4	1500	35.0058	1	2	1500	35.0058	1	2	2.5	2250	52.5088	2	2
893	1.357	135.7	34.25	11	6	0	1	18.5995	1	0	3	1200	35.0365	1	2	0	1200	35.0365	1	2	2	3	1200	35.0365	1	2	1200	35.0365	1	2	2	1800	52.5547	2	2
894	1.329	132.9	29.6	12	6	0	1	16.7588	1	0	3	1200	40.5405	2	2	0	1200	40.5405	2	2	2	3	1200	40.5405	2	2	1200	40.5405	2	2	2	1800	60.8108	3	3
895	1.365	136.5	29.85	11	6	0	1	16.0206	1	0	3	1200	40.201	2	2	0	1200	40.201	2	2	2	3	1200	40.201	2	2	1200	40.201	2	2	2	1800	60.3015	3	3
896	1.31	131	29.55	12	6	0	1	17.2193	1	0	3	1200	40.6091	2	2	0	1200	40.6091	2	2	2	3	1200	40.6091	2	2	1200	40.6091	2	2	2	1800	60.9137	3	3
897	1.51	151	57.75	11	6	0	1	25.3278	2	1	5	1800	31.1688	1	3	0	2400	41.5584	2	2	4	5	1800	31.1688	1	2	2400	41.5584	2	2	4	2700	46.7532	2	2
898	1.396	139.6	36.9	12	6	0	1	18.9346	1	0	4	1500	40.6504	2	2.5	0	1500	40.6504	2	2	2.5	4	1500	40.6504	2	2	1500	40.6504	2	2	2.5	2250	60.9756	3	3
899	1.481	148.1	36.7	12	6	1	1	16.7323	1	0	4	1500	40.8719	2	2.5	0	1500	40.8719	2	2	2.5	4	1500	40.8719	2	2	1500	40.8719	2	2	2.5	2250	61.3079	3	3
900	1.479	147.9	50.45	12	6	0	1	23.0635	2	1	4	1500	29.7324	0	2.5	1	2100	41.6254	2	2	3.5	4	1500	29.7324	0	1	2100	41.6254	2	2	3.5	2250	44.5986	2	2
901	1.373	137.3	33.45	11	6	0	1	17.7441	1	0	3	1200	35.8744	1	2	0	1200	35.8744	1	2	2	3	1200	35.8744	1	2	1200	35.8744	1	2	2	1800	53.8117	2	2
902	1.435	143.5	45.05	12	6	0	1	21.8772	1	0	4	1500	33.2963	1	2.5	0	1500	33.2963	1	2	2.5	4	1500	33.2963	1	2	1500	33.2963	1	2	2.5	2250	49.9445	2	2
903	1.454	145.4	39.05	12	6	0	1	18.4711	1	0	4	1500	38.4123	1	2.5	0	1500	38.4123	1	2	2.5	4	1500	38.4123	1	2	1500	38.4123	1	2	2.5	2250	57.6184	2	2
904	1.295	129.5	31.8	12	6	0	1	18.9622	1	0	3	1200	37.7358	1	2	0	1200	37.7358	1	2	2	3	1200	37.7358	1	2	1200	37.7358	1	2	2	1800	56.6038	2	2
905	1.5	150	70.15	12	6	0	1	31.1778	3	1	4	1500	21.3828	0	2.5	1	2100	29.9359	0	1	3.5	4	1500	21.3828	0	1	2100	29.9359	0	1	3.5	2250	32.0741	1	2
906	1.37	137	31.75	12	6	0	1	16.9162	1	0	3	1200	37.7953	1	2	0	1200	37.7953	1	2	2	3	1200	37.7953	1	2	1200	37.7953	1	2	2	1800	56.6929	2	2
907	1.415	141.5	41.05	12	6	0	1	20.5022	1	0	4	1500	36.5408	1	2.5	0	1500	36.5408	1	2	2.5	4	1500	36.5408	1	2	1500	36.5408	1	2	2.5	2250	54.8112	2	2
908	1.4	140	30.7	10	5	0	1	15.6633	1	0	4	1500	48.8599	2	2.5	0	1500	48.8599	2	2	2.5	4	1500	48.8599	2	2	1500	48.8599	2	2	2.5	2250	73.2899	3	3
909	1.343	134.3	32.2	12	5	0	1	17.8527	1	0	3	1200	37.2671	1	2	0	1200	37.2671	1	2	2	3	1200	37.2671	1	2	1200	37.2671	1	2	2	1800	55.9006	2	2
910	1.364	136.4	32.4	11	5	1	1	17.4147	1	0	3	1200	37.037	1	2	0	1200	37.037	1	2	2	3	1200	37.037	1	2	1200	37.037	1	2	2	1800	55.5556	2	2
911	1.46	146	44.85	11	7	0	1	21.0405	1	0	4	1500	33.4448	1	2.5	0	1500	33.4448	1	2	2.5	4	1500	33.4448	1	2	1500	33.4448	1	2	2.5	2250	50.1672	2	2
912	1.296	129.6	29.7	10	5	0	1	17.6826	1	0	3	1200	40.404	2	2	0	1200	40.404	2	2	2	3	1200	40.404	2	2	1200	40.404	2	2	2	1800	60.6061	3	3
913	1.472	147.2	48.75	12	7	1	1	22.4988	2	1	4	1500	30.7692	1	2.5	0	2100	43.0769	2	2	3.5	4	1500	30.7692	1	2	2100	43.0769	2	2	3.5	2250	46.1538	2	2
914	1.455	145.5	41.5	12	5	0	1	19.603	1	0	4	1500	36.1446	1	2.5	0	1500	36.1446	1	2	2.5	4	1500	36.1446	1	2	1500	36.1446	1	2	2.5	2250	54.2169	2	2
915	1.38	138	31.4	10	4	0	1	16.4881	1	0	3	1200	38.2166	1	2	0	1200	38.2166	1	2	2	3	1200	38.2166	1	2	1200	38.2166	1	2	2	1800	57.3248	2	2
916	1.275	127.5	26.2	10	4	0	1	16.1169	1	0	3	1200	45.8015	2	2	0	1200	45.8015	2	2	2	3	1200	45.8015	2	2	1200	45.8015	2	2	2	1800	68.7023	3	3
917	1.38	138	31.5	11	4	0	1	16.5406	1	0	3	1200	38.0952	1	2	0	1200	38.0952	1	2	2	3	1200	38.0952	1	2	1200	38.0952	1	2	2	1800	57.1429	2	2
918	1.375	137.5	39.15	11	4	0	1	20.7074	1	0	3	1200	30.6513	1	2	0	1200	30.6513	1	2	2	3	1200	30.6513	1	2	1200	30.6513	1	2	2	1800	45.977	2	2
919	1.416	141.6	38.9	11	5	0	1	19.401	1	0	4	1500	38.5604	1	2.5	0	1500	38.5604	1	2	2.5	4	1500	38.5604	1	2	1500	38.5604	1	2	2.5	2250	57.8406	2	2
920	1.46	146	29.9	12	5	0	1	14.027	0	0	4	1500	50.1672	2	2.5	0	1500	50.1672	2	2	2.5	4	1500	50.1672	2	2	1500	50.1672	2	2	2.5	2250	75.2508	3	3
921	1.321	132.1	32.1	10	4	0	1	18.395	1	0	3	1200	37.3832	1	2	0	1200	37.3832	1	2	2	3	1200	37.3832	1	2	1200	37.3832	1	2	2	1800	56.0748	2	2
922	1.27	127	25.5	10	4	0	1	15.81	1	0	3	1200	47.0588	2	2	0	1200	47.0588	2	2	2	3	1200	47.0588	2	2	1200	47.0588	2	2	2	1800	70.5882	3	3
923	1.369	136.9	45.5	10	5	0	1	24.2775	2	1	3	1200	26.3736	0	2	1	1800	39.5604	1	2	3	3	1200	26.3736	0	1	1800	39.5604	1	2	3	1800	39.5604	1	2
924	1.33	133	31.8	11	5	0	1	17.9773	1	0	3	1200	37.7358	1	2	0	1200	37.7358	1	2	2	3	1200	37.7358	1	2	1200	37.7358	1	2	2	1800	56.6038	2	2
925	1.42	142	37.35	12	5	0	1	18.5231	1	0	4	1500	40.1606	2	2.5	0	1500	40.1606	2	2	2.5	4	1500	40.1606	2	2	1500	40.1606	2	2	2.5	2250	60.241	3	3
926	1.379	137.9	36.1	11	5	0	1	18.9836	1	0	3	1200	33.241	1	2	0	1200	33.241	1	2	2	3	1200	33.241	1	2	1200	33.241	1	2	2	1800	49.8615	2	2
927	1.521	152.1	40.1	11	5	0	1	17.3335	1	0	5	1800	44.8878	2	3	0	1800	44.8878	2	2	3	5	1800	44.8878	2	2	1800	44.8878	2	2	3	2700	67.3317	3	3
928	1.281	128.1	26.15	11	5	0	1	15.9358	1	0	3	1200	45.8891	2	2	0	1200	45.8891	2	2	2	3	1200	45.8891	2	2	1200	45.8891	2	2	2	1800	68.8337	3	3
929	1.352	135.2	33.35	10	5	0	1	18.2449	1	0	3	1200	35.982	1	2	0	1200	35.982	1	2	2	3	1200	35.982	1	2	1200	35.982	1	2	2	1800	53.973	2	2
930	1.31	131	43.55	10	5	0	1	25.3773	3	1	3	1200	27.5545	0	2	1	1800	41.3318	2	2	3	3	1200	27.5545	0	1	1800	41.3318	2	2	3	1800	41.3318	2	2
931	1.347	134.7	29.05	11	5	0	1	16.0107	1	0	3	1200	41.3081	2	2	0	1200	41.3081	2	2	2	3	1200	41.3081	2	2	1200	41.3081	2	2	2	1800	61.9621	3	3
932	1.38	138	35.75	12	5	0	1	18.7723	1	0	3	1200	33.5664	1	2	0	1200	33.5664	1	2	2	3	1200	33.5664	1	2	1200	33.5664	1	2	2	1800	50.3497	2	2
933	1.574	157.4	48.55	12	7	0	1	19.5966	1	0	5	1800	37.0752	1	3	0	1800	37.0752	1	2	3	6	2100	43.2544	2	2	2100	43.2544	2	2	3.5	2700	55.6128	2	2
934	1.418	141.8	30.5	11	7	0	1	15.1687	0	0	4	1500	49.1803	2	2.5	0	1500	49.1803	2	2	2.5	4	1500	49.1803	2	2	1500	49.1803	2	2	2.5	2250	73.7705	3	3
935	1.272	127.2	34.5	11	5	0	1	21.3228	2	1	3	1200	34.7826	1	2	0	1800	52.1739	2	2	3	3	1200	34.7826	1	2	1800	52.1739	2	2	3	1800	52.1739	2	2
936	1.434	143.4	26.6	11	5	1	1	12.9355	0	0	4	1500	56.391	2	2.5	0	1500	56.391	2	2	2.5	4	1500	56.391	2	2	1500	56.391	2	2	2.5	2250	84.5865	3	3
937	1.46	146	48.9	10	5	0	1	22.9405	2	1	4	1500	30.6748	1	2.5	0	2100	42.9448	2	2	3.5	4	1500	30.6748	1	2	2100	42.9448	2	2	3.5	2250	46.0123	2	2
938	1.237	123.7	28.85	10	5	0	1	18.8541	1	0	2	900	31.1958	1	1.5	0	900	31.1958	1	2	1.5	2	900	31.1958	1	2	900	31.1958	1	2	1.5	1350	46.7938	2	2
939	1.345	134.5	32.45	10	5	0	1	17.9378	1	0	3	1200	36.98	1	2	0	1200	36.98	1	2	2	3	1200	36.98	1	2	1200	36.98	1	2	2	1800	55.47	2	2
940	1.37	137	32.1	10	5	0	1	17.1027	1	0	3	1200	37.3832	1	2	0	1200	37.3832	1	2	2	3	1200	37.3832	1	2	1200	37.3832	1	2	2	1800	56.0748	2	2
941	1.524	152.4	44.6	12	7	0	1	19.2028	1	0	5	1800	40.3587	2	3	0	1800	40.3587	2	2	3	5	1800	40.3587	2	2	1800	40.3587	2	2	3	2700	60.5381	3	3
942	1.483	148.3	44.1	11	7	0	1	20.0519	1	0	4	1500	34.0136	1	2.5	0	1500	34.0136	1	2	2.5	4	1500	34.0136	1	2	1500	34.0136	1	2	2.5	2250	51.0204	2	2
943	1.464	146.4	35.05	12	7	0	1	16.3533	1	0	4	1500	42.796	2	2.5	0	1500	42.796	2	2	2.5	4	1500	42.796	2	2	1500	42.796	2	2	2.5	2250	64.194	3	3
944	1.35	135	28.8	10	3	1	1	15.8025	1	0	3	1200	41.6667	2	2	0	1200	41.6667	2	2	2	3	1200	41.6667	2	2	1200	41.6667	2	2	2	1800	62.5	3	3
945	1.405	140.5	27.4	11	3	0	1	13.8803	0	0	4	1500	54.7445	2	2.5	0	1500	54.7445	2	2	2.5	4	1500	54.7445	2	2	1500	54.7445	2	2	2.5	2250	82.1168	3	3
946	1.392	139.2	50.7	10	4	0	1	26.1655	3	1	4	1500	29.5858	0	2.5	1	2100	41.4201	2	2	3.5	4	1500	29.5858	0	1	2100	41.4201	2	2	3.5	2250	44.3787	2	2
948	1.35	135	30.9	10	3	0	1	16.9547	1	0	3	1200	38.835	1	2	0	1200	38.835	1	2	2	3	1200	38.835	1	2	1200	38.835	1	2	2	1800	58.2524	2	2
949	1.36	136	30.5	10	3	0	1	16.4901	1	0	3	1200	39.3443	1	2	0	1200	39.3443	1	2	2	3	1200	39.3443	1	2	1200	39.3443	1	2	2	1800	59.0164	2	2
950	1.418	141.8	34.1	10	3	0	1	16.9591	1	0	4	1500	43.9883	2	2.5	0	1500	43.9883	2	2	2.5	4	1500	43.9883	2	2	1500	43.9883	2	2	2.5	2250	65.9824	3	3
951	1.389	138.9	39.2	10	4	0	1	20.318	2	1	4	1500	38.2653	1	2.5	0	2100	53.5714	2	2	3.5	4	1500	38.2653	1	2	2100	53.5714	2	2	3.5	2250	57.398	2	2
952	1.393	139.3	29.4	11	3	0	1	15.1511	0	0	4	1500	51.0204	2	2.5	0	1500	51.0204	2	2	2.5	4	1500	51.0204	2	2	1500	51.0204	2	2	2.5	2250	76.5306	3	3
953	1.408	140.8	38.1	10	3	0	1	19.2185	1	0	4	1500	39.3701	1	2.5	0	1500	39.3701	1	2	2.5	4	1500	39.3701	1	2	1500	39.3701	1	2	2.5	2250	59.0551	2	2
954	1.451	145.1	35.55	10	4	0	1	16.8851	1	0	4	1500	42.1941	2	2.5	0	1500	42.1941	2	2	2.5	4	1500	42.1941	2	2	1500	42.1941	2	2	2.5	2250	63.2911	3	3
955	1.408	140.8	32.2	10	4	1	1	16.2424	1	0	4	1500	46.5839	2	2.5	0	1500	46.5839	2	2	2.5	4	1500	46.5839	2	2	1500	46.5839	2	2	2.5	2250	69.8758	3	3
956	1.328	132.8	27.8	10	4	1	1	15.7634	1	0	3	1200	43.1655	2	2	0	1200	43.1655	2	2	2	3	1200	43.1655	2	2	1200	43.1655	2	2	2	1800	64.7482	3	3
957	1.303	130.3	28.2	10	4	0	1	16.6096	1	0	3	1200	42.5532	2	2	0	1200	42.5532	2	2	2	3	1200	42.5532	2	2	1200	42.5532	2	2	2	1800	63.8298	3	3
958	1.335	133.5	32.35	10	4	0	1	18.1515	1	0	3	1200	37.0943	1	2	0	1200	37.0943	1	2	2	3	1200	37.0943	1	2	1200	37.0943	1	2	2	1800	55.6414	2	2
959	1.485	148.5	35.95	10	4	0	1	16.3022	1	0	4	1500	41.7246	2	2.5	0	1500	41.7246	2	2	2.5	4	1500	41.7246	2	2	1500	41.7246	2	2	2.5	2250	62.5869	3	3
960	1.302	130.2	23.65	10	4	0	1	13.9511	0	0	3	1200	50.74	2	2	0	1200	50.74	2	2	2	3	1200	50.74	2	2	1200	50.74	2	2	2	1800	76.1099	3	3
961	1.44	144	38.6	10	4	0	1	18.615	1	0	4	1500	38.8601	1	2.5	0	1500	38.8601	1	2	2.5	4	1500	38.8601	1	2	1500	38.8601	1	2	2.5	2250	58.2902	2	2
962	1.267	126.7	24.75	10	4	0	1	15.4178	1	0	3	1200	48.4848	2	2	0	1200	48.4848	2	2	2	3	1200	48.4848	2	2	1200	48.4848	2	2	2	1800	72.7273	3	3
965	1.355	135.5	34.9	10	4	1	1	19.0085	1	0	3	1200	34.384	1	2	0	1200	34.384	1	2	2	3	1200	34.384	1	2	1200	34.384	1	2	2	1800	51.5759	2	2
966	1.305	130.5	26.2	10	4	0	1	15.3844	1	0	3	1200	45.8015	2	2	0	1200	45.8015	2	2	2	3	1200	45.8015	2	2	1200	45.8015	2	2	2	1800	68.7023	3	3
967	1.238	123.8	24.95	10	4	0	1	16.2791	1	0	2	900	36.0721	1	1.5	0	900	36.0721	1	2	1.5	2	900	36.0721	1	2	900	36.0721	1	2	1.5	1350	54.1082	2	2
968	1.347	134.7	31.5	10	4	1	1	17.361	1	0	3	1200	38.0952	1	2	0	1200	38.0952	1	2	2	3	1200	38.0952	1	2	1200	38.0952	1	2	2	1800	57.1429	2	2
969	1.385	138.5	35.2	11	4	0	1	18.3503	1	0	4	1500	42.6136	2	2.5	0	1500	42.6136	2	2	2.5	4	1500	42.6136	2	2	1500	42.6136	2	2	2.5	2250	63.9205	3	3
970	1.348	134.8	30	10	4	0	1	16.5098	1	0	3	1200	40	1	2	0	1200	40	1	2	2	3	1200	40	1	2	1200	40	1	2	2	1800	60	2	2
971	1.436	143.6	30.21	10	4	1	1	14.6501	0	0	4	1500	49.6524	2	2.5	0	1500	49.6524	2	2	2.5	4	1500	49.6524	2	2	1500	49.6524	2	2	2.5	2250	74.4786	3	3
973	1.424	142.4	29.35	10	4	0	1	14.474	0	0	4	1500	51.1073	2	2.5	0	1500	51.1073	2	2	2.5	4	1500	51.1073	2	2	1500	51.1073	2	2	2.5	2250	76.661	3	3
975	1.374	137.4	39.7	11	4	0	1	21.0289	1	0	3	1200	30.2267	1	2	0	1200	30.2267	1	2	2	3	1200	30.2267	1	2	1200	30.2267	1	2	2	1800	45.3401	2	2
976	1.498	149.8	48.5	11	4	0	1	21.6132	2	1	4	1500	30.9278	1	2.5	0	2100	43.299	2	2	3.5	4	1500	30.9278	1	2	2100	43.299	2	2	3.5	2250	46.3918	2	2
977	1.329	132.9	35.35	10	4	0	1	20.0143	1	0	3	1200	33.9463	1	2	0	1200	33.9463	1	2	2	3	1200	33.9463	1	2	1200	33.9463	1	2	2	1800	50.9194	2	2
978	1.485	148.5	41.55	11	4	0	1	18.8416	1	0	4	1500	36.1011	1	2.5	0	1500	36.1011	1	2	2.5	4	1500	36.1011	1	2	1500	36.1011	1	2	2.5	2250	54.1516	2	2
979	1.31	131	29.25	11	4	0	1	17.0445	1	0	3	1200	41.0256	2	2	0	1200	41.0256	2	2	2	3	1200	41.0256	2	2	1200	41.0256	2	2	2	1800	61.5385	3	3
980	1.39	139	40.55	11	4	0	1	20.9875	1	0	4	1500	36.9914	1	2.5	0	1500	36.9914	1	2	2.5	4	1500	36.9914	1	2	1500	36.9914	1	2	2.5	2250	55.4871	2	2
983	1.4	140	37.1	12	7	0	1	18.9286	1	0	4	1500	40.4313	2	2.5	0	1500	40.4313	2	2	2.5	4	1500	40.4313	2	2	1500	40.4313	2	2	2.5	2250	60.6469	3	3
984	1.414	141.4	32.9	11	4	0	1	16.455	1	0	4	1500	45.5927	2	2.5	0	1500	45.5927	2	2	2.5	4	1500	45.5927	2	2	1500	45.5927	2	2	2.5	2250	68.3891	3	3
985	1.344	134.4	54.6	11	5	0	1	30.2269	3	1	3	1200	21.978	0	2	1	1800	32.967	1	2	3	3	1200	21.978	0	1	1800	32.967	1	2	3	1800	32.967	1	2
986	1.405	140.5	49.7	10	5	0	1	25.177	3	1	4	1500	30.1811	1	2.5	0	2100	42.2535	2	2	3.5	4	1500	30.1811	1	2	2100	42.2535	2	2	3.5	2250	45.2716	2	2
987	1.483	148.3	61.65	11	5	1	1	28.0318	3	1	4	1500	24.3309	0	2.5	1	2100	34.0633	1	2	3.5	4	1500	24.3309	0	1	2100	34.0633	1	2	3.5	2250	36.4964	1	2
988	1.37	137	33.2	10	5	0	1	17.6887	1	0	3	1200	36.1446	1	2	0	1200	36.1446	1	2	2	3	1200	36.1446	1	2	1200	36.1446	1	2	2	1800	54.2169	2	2
989	1.555	155.5	72.05	11	4	0	1	29.797	3	1	5	1800	24.9827	0	3	1	2400	33.3102	1	2	4	5	1800	24.9827	0	1	2400	33.3102	1	2	4	2700	37.474	1	2
990	1.4	140	32.7	10	4	0	1	16.6837	1	0	4	1500	45.8716	2	2.5	0	1500	45.8716	2	2	2.5	4	1500	45.8716	2	2	1500	45.8716	2	2	2.5	2250	68.8073	3	3
991	1.355	135.5	33.9	11	4	0	1	18.4638	1	0	3	1200	35.3982	1	2	0	1200	35.3982	1	2	2	3	1200	35.3982	1	2	1200	35.3982	1	2	2	1800	53.0973	2	2
992	1.602	160.2	52.5	12	4	0	1	20.4566	1	0	6	2400	45.7143	2	4	0	2400	45.7143	2	2	4	7	2400	45.7143	2	2	2400	45.7143	2	2	4	3600	68.5714	3	3
994	1.4	140	39.62	10	3	0	1	20.2143	2	1	4	1500	37.8597	1	2.5	0	2100	53.0035	2	2	3.5	4	1500	37.8597	1	2	2100	53.0035	2	2	3.5	2250	56.7895	2	2
995	1.41	141	36.75	10	3	0	1	18.485	1	0	4	1500	40.8163	2	2.5	0	1500	40.8163	2	2	2.5	4	1500	40.8163	2	2	1500	40.8163	2	2	2.5	2250	61.2245	3	3
996	1.262	126.2	23.55	10	3	0	1	14.7867	1	0	3	1200	50.9554	2	2	0	1200	50.9554	2	2	2	3	1200	50.9554	2	2	1200	50.9554	2	2	2	1800	76.4331	3	3
997	1.33	133	27.35	10	2	0	1	15.4616	1	0	3	1200	43.8757	2	2	0	1200	43.8757	2	2	2	3	1200	43.8757	2	2	1200	43.8757	2	2	2	1800	65.8135	3	3
999	1.37	137	38.85	12	6	1	1	20.699	1	0	3	1200	30.888	1	2	0	1200	30.888	1	2	2	3	1200	30.888	1	2	1200	30.888	1	2	2	1800	46.332	2	2
1000	1.546	154.6	64.4	12	6	0	1	26.9443	2	1	5	1800	27.9503	0	3	1	2400	37.2671	1	2	4	5	1800	27.9503	0	1	2400	37.2671	1	2	4	2700	41.9255	2	2
1001	1.35	135	38.2	11	6	0	1	20.9602	1	0	3	1200	31.4136	1	2	0	1200	31.4136	1	2	2	3	1200	31.4136	1	2	1200	31.4136	1	2	2	1800	47.1204	2	2
1002	1.45	145	33.6	12	6	0	1	15.981	1	0	4	1500	44.6429	2	2.5	0	1500	44.6429	2	2	2.5	4	1500	44.6429	2	2	1500	44.6429	2	2	2.5	2250	66.9643	3	3
1003	1.392	139.2	37.75	10	4	0	1	19.4822	1	0	4	1500	39.7351	1	2.5	0	1500	39.7351	1	2	2.5	4	1500	39.7351	1	2	1500	39.7351	1	2	2.5	2250	59.6026	2	2
1004	1.421	142.1	29.55	12	3	1	1	14.6342	0	0	4	1500	50.7614	2	2.5	0	1500	50.7614	2	2	2.5	4	1500	50.7614	2	2	1500	50.7614	2	2	2.5	2250	76.1421	3	3
1005	1.327	132.7	33.9	11	3	0	1	19.2512	1	0	3	1200	35.3982	1	2	0	1200	35.3982	1	2	2	3	1200	35.3982	1	2	1200	35.3982	1	2	2	1800	53.0973	2	2
1006	1.331	133.1	29.9	10	4	0	1	16.8778	1	0	3	1200	40.1338	2	2	0	1200	40.1338	2	2	2	3	1200	40.1338	2	2	1200	40.1338	2	2	2	1800	60.2007	3	3
1007	1.462	146.2	93.35	10	4	1	1	43.6737	3	1	4	1500	16.0686	0	2.5	1	2100	22.496	0	1	3.5	4	1500	16.0686	0	0	2100	22.496	0	1	3.5	2250	24.1028	0	1
1008	1.467	146.7	38	12	4	0	1	17.6573	1	0	4	1500	39.4737	1	2.5	0	1500	39.4737	1	2	2.5	4	1500	39.4737	1	2	1500	39.4737	1	2	2.5	2250	59.2105	2	2
1009	1.434	143.4	37.95	12	4	0	1	18.455	1	0	4	1500	39.5257	1	2.5	0	1500	39.5257	1	2	2.5	4	1500	39.5257	1	2	1500	39.5257	1	2	2.5	2250	59.2885	2	2
1010	1.365	136.5	29.8	10	3	0	1	15.9938	1	0	3	1200	40.2685	2	2	0	1200	40.2685	2	2	2	3	1200	40.2685	2	2	1200	40.2685	2	2	2	1800	60.4027	3	3
1011	1.533	153.3	58.7	11	4	1	1	24.9778	2	1	5	1800	30.6644	1	3	0	2400	40.8859	2	2	4	5	1800	30.6644	1	2	2400	40.8859	2	2	4	2700	45.9966	2	2
1012	1.326	132.6	29.1	10	5	0	1	16.5503	1	0	3	1200	41.2371	2	2	0	1200	41.2371	2	2	2	3	1200	41.2371	2	2	1200	41.2371	2	2	2	1800	61.8557	3	3
1013	1.445	144.5	44.2	11	5	0	1	21.1683	2	1	4	1500	33.9367	1	2.5	0	2100	47.5113	2	2	3.5	4	1500	33.9367	1	2	2100	47.5113	2	2	3.5	2250	50.905	2	2
1014	1.46	146	41.15	12	5	0	1	19.3047	1	0	4	1500	36.452	1	2.5	0	1500	36.452	1	2	2.5	4	1500	36.452	1	2	1500	36.452	1	2	2.5	2250	54.678	2	2
1015	1.435	143.5	36.3	12	5	0	1	17.628	1	0	4	1500	41.3223	2	2.5	0	1500	41.3223	2	2	2.5	4	1500	41.3223	2	2	1500	41.3223	2	2	2.5	2250	61.9835	3	3
1016	1.35	135	32.3	10	5	0	1	17.7229	1	0	3	1200	37.1517	1	2	0	1200	37.1517	1	2	2	3	1200	37.1517	1	2	1200	37.1517	1	2	2	1800	55.7276	2	2
1017	1.33	133	32.2	11	5	0	1	18.2034	1	0	3	1200	37.2671	1	2	0	1200	37.2671	1	2	2	3	1200	37.2671	1	2	1200	37.2671	1	2	2	1800	55.9006	2	2
1018	1.44	144	38.2	12	5	0	1	18.4221	1	0	4	1500	39.267	1	2.5	0	1500	39.267	1	2	2.5	4	1500	39.267	1	2	1500	39.267	1	2	2.5	2250	58.9005	2	2
1019	1.404	140.4	61.2	10	5	1	1	31.0468	3	1	4	1500	24.5098	0	2.5	1	2100	34.3137	1	2	3.5	4	1500	24.5098	0	1	2100	34.3137	1	2	3.5	2250	36.7647	1	2
1020	1.509	150.9	60.1	11	5	0	1	26.3934	3	1	5	1800	29.9501	0	3	1	2400	39.9334	1	2	4	5	1800	29.9501	0	1	2400	39.9334	1	2	4	2700	44.9251	2	2
1021	1.363	136.3	34.7	10	4	0	1	18.6783	1	0	3	1200	34.5821	1	2	0	1200	34.5821	1	2	2	3	1200	34.5821	1	2	1200	34.5821	1	2	2	1800	51.8732	2	2
1022	1.48	148	38.8	12	7	0	1	17.7137	1	0	4	1500	38.6598	1	2.5	0	1500	38.6598	1	2	2.5	4	1500	38.6598	1	2	1500	38.6598	1	2	2.5	2250	57.9897	2	2
1023	1.368	136.8	30.4	10	4	0	1	16.2443	1	0	3	1200	39.4737	1	2	0	1200	39.4737	1	2	2	3	1200	39.4737	1	2	1200	39.4737	1	2	2	1800	59.2105	2	2
1024	1.42	142	41.55	12	7	0	1	20.606	1	0	4	1500	36.1011	1	2.5	0	1500	36.1011	1	2	2.5	4	1500	36.1011	1	2	1500	36.1011	1	2	2.5	2250	54.1516	2	2
1025	1.451	145.1	47.2	12	5	0	1	22.4185	2	1	4	1500	31.7797	1	2.5	0	2100	44.4915	2	2	3.5	4	1500	31.7797	1	2	2100	44.4915	2	2	3.5	2250	47.6695	2	2
1026	1.449	144.9	46.08	12	6	0	1	21.947	1	0	4	1500	32.5521	1	2.5	0	1500	32.5521	1	2	2.5	4	1500	32.5521	1	2	1500	32.5521	1	2	2.5	2250	48.8281	2	2
1027	1.46	146	53.55	12	6	0	1	25.122	2	1	4	1500	28.0112	0	2.5	1	2100	39.2157	1	2	3.5	4	1500	28.0112	0	1	2100	39.2157	1	2	3.5	2250	42.0168	2	2
1028	1.213	121.3	25	10	4	0	1	16.991	1	0	2	900	36	1	1.5	0	900	36	1	2	1.5	2	900	36	1	2	900	36	1	2	1.5	1350	54	2	2
1029	1.632	163.2	76.15	12	6	0	1	28.591	3	1	6	2400	31.5167	1	4	0	3000	39.3959	1	2	5	7	2400	31.5167	1	2	3000	39.3959	1	2	5	3600	47.2751	2	2
1030	1.42	142	38.05	12	6	0	1	18.8703	1	0	4	1500	39.4218	1	2.5	0	1500	39.4218	1	2	2.5	4	1500	39.4218	1	2	1500	39.4218	1	2	2.5	2250	59.1327	2	2
1031	1.401	140.1	50.05	11	5	0	1	25.4993	2	1	4	1500	29.97	0	2.5	1	2100	41.958	2	2	3.5	4	1500	29.97	0	1	2100	41.958	2	2	3.5	2250	44.955	2	2
1032	1.321	132.1	28.5	11	5	0	1	16.332	1	0	3	1200	42.1053	2	2	0	1200	42.1053	2	2	2	3	1200	42.1053	2	2	1200	42.1053	2	2	2	1800	63.1579	3	3
1033	1.456	145.6	45.8	12	5	0	1	21.6044	1	0	4	1500	32.7511	1	2.5	0	1500	32.7511	1	2	2.5	4	1500	32.7511	1	2	1500	32.7511	1	2	2.5	2250	49.1266	2	2
1034	1.39	139	45.25	11	5	0	1	23.4201	2	1	4	1500	33.1492	1	2.5	0	2100	46.4088	2	2	3.5	4	1500	33.1492	1	2	2100	46.4088	2	2	3.5	2250	49.7238	2	2
1035	1.601	160.1	54.5	12	6	0	1	21.2625	1	0	6	2400	44.0367	2	4	0	2400	44.0367	2	2	4	7	2400	44.0367	2	2	2400	44.0367	2	2	4	3600	66.055	3	3
1036	1.464	146.4	48	12	6	0	1	22.3954	2	1	4	1500	31.25	1	2.5	0	2100	43.75	2	2	3.5	4	1500	31.25	1	2	2100	43.75	2	2	3.5	2250	46.875	2	2
1037	1.556	155.6	44.15	12	7	0	1	18.2352	1	0	5	1800	40.7701	2	3	0	1800	40.7701	2	2	3	5	1800	40.7701	2	2	1800	40.7701	2	2	3	2700	61.1552	3	3
1038	1.518	151.8	38	12	7	0	1	16.4907	1	0	5	1800	47.3684	2	3	0	1800	47.3684	2	2	3	5	1800	47.3684	2	2	1800	47.3684	2	2	3	2700	71.0526	3	3
1039	1.501	150.1	45.15	12	6	0	1	20.0399	1	0	5	1800	39.8671	1	3	0	1800	39.8671	1	2	3	5	1800	39.8671	1	2	1800	39.8671	1	2	3	2700	59.8007	2	2
1040	1.48	148	54.6	12	7	0	1	24.927	2	1	4	1500	27.4725	0	2.5	1	2100	38.4615	1	2	3.5	4	1500	27.4725	0	1	2100	38.4615	1	2	3.5	2250	41.2088	2	2
1041	1.32	132	26.85	11	6	0	1	15.4098	1	0	3	1200	44.6927	2	2	0	1200	44.6927	2	2	2	3	1200	44.6927	2	2	1200	44.6927	2	2	2	1800	67.0391	3	3
1042	1.485	148.5	45.6	11	4	0	1	20.6782	1	0	4	1500	32.8947	1	2.5	0	1500	32.8947	1	2	2.5	4	1500	32.8947	1	2	1500	32.8947	1	2	2.5	2250	49.3421	2	2
1043	1.543	154.3	46.2	12	#NULL!	0	1	19.4048	1	0	5	1800	38.961	1	3	0	1800	38.961	1	2	3	5	1800	38.961	1	2	1800	38.961	1	2	3	2700	58.4416	2	2
1044	1.555	155.5	60.9	12	4	1	1	25.1858	2	1	5	1800	29.5567	0	3	1	2400	39.4089	1	2	4	5	1800	29.5567	0	1	2400	39.4089	1	2	4	2700	44.335	2	2
1045	1.567	156.7	44.35	12	4	0	1	18.0616	1	0	5	1800	40.5862	2	3	0	1800	40.5862	2	2	3	6	2100	47.3506	2	2	2100	47.3506	2	2	3.5	2700	60.8794	3	3
1046	1.421	142.1	47.45	10	4	0	1	23.4989	2	1	4	1500	31.6122	1	2.5	0	2100	44.2571	2	2	3.5	4	1500	31.6122	1	2	2100	44.2571	2	2	3.5	2250	47.4183	2	2
1047	1.384	138.4	34.7	11	4	0	1	18.1158	1	0	4	1500	43.2277	2	2.5	0	1500	43.2277	2	2	2.5	4	1500	43.2277	2	2	1500	43.2277	2	2	2.5	2250	64.8415	3	3
1048	1.446	144.6	38.35	10	4	0	1	18.3412	1	0	4	1500	39.1134	1	2.5	0	1500	39.1134	1	2	2.5	4	1500	39.1134	1	2	1500	39.1134	1	2	2.5	2250	58.6701	2	2
1049	1.372	137.2	40	12	6	1	1	21.2496	1	0	3	1200	30	0	2	1	1200	30	0	1	2	3	1200	30	0	1	1200	30	0	1	2	1800	45	2	2
1050	1.433	143.3	39.05	10	5	0	1	19.0164	1	0	4	1500	38.4123	1	2.5	0	1500	38.4123	1	2	2.5	4	1500	38.4123	1	2	1500	38.4123	1	2	2.5	2250	57.6184	2	2
1051	1.275	127.5	29.15	10	5	0	1	17.9316	1	0	3	1200	41.1664	2	2	0	1200	41.1664	2	2	2	3	1200	41.1664	2	2	1200	41.1664	2	2	2	1800	61.7496	3	3
1052	1.501	150.1	45.35	12	6	0	1	20.1287	1	0	5	1800	39.6913	1	3	0	1800	39.6913	1	2	3	5	1800	39.6913	1	2	1800	39.6913	1	2	3	2700	59.5369	2	2
1053	1.24	124	23.95	10	4	0	1	15.5762	1	0	2	900	37.5783	1	1.5	0	900	37.5783	1	2	1.5	2	900	37.5783	1	2	900	37.5783	1	2	1.5	1350	56.3674	2	2
1054	1.324	132.4	28.45	10	5	0	1	16.2295	1	0	3	1200	42.1793	2	2	0	1200	42.1793	2	2	2	3	1200	42.1793	2	2	1200	42.1793	2	2	2	1800	63.2689	3	3
1055	1.54	154	47.9	12	5	1	1	20.1973	1	0	5	1800	37.5783	1	3	0	1800	37.5783	1	2	3	5	1800	37.5783	1	2	1800	37.5783	1	2	3	2700	56.3674	2	2
1056	1.363	136.3	29.2	10	5	0	1	15.7178	1	0	3	1200	41.0959	2	2	0	1200	41.0959	2	2	2	3	1200	41.0959	2	2	1200	41.0959	2	2	2	1800	61.6438	3	3
1057	1.291	129.1	33.95	10	5	1	1	20.3698	2	1	3	1200	35.3461	1	2	0	1800	53.0191	2	2	3	3	1200	35.3461	1	2	1800	53.0191	2	2	3	1800	53.0191	2	2
1058	1.29	129	29.15	10	5	1	1	17.517	1	0	3	1200	41.1664	2	2	0	1200	41.1664	2	2	2	3	1200	41.1664	2	2	1200	41.1664	2	2	2	1800	61.7496	3	3
1059	1.301	130.1	32.9	10	5	1	1	19.4375	1	0	3	1200	36.4742	1	2	0	1200	36.4742	1	2	2	3	1200	36.4742	1	2	1200	36.4742	1	2	2	1800	54.7112	2	2
1060	1.47	147	35.1	11	6	0	1	16.2432	1	0	4	1500	42.735	2	2.5	0	1500	42.735	2	2	2.5	4	1500	42.735	2	2	1500	42.735	2	2	2.5	2250	64.1026	3	3
7012	1.52	152	48.6	17	11	0	2	21.0353	1	0	5	1800	37.037	1	3	0	1800	37.037	1	2	3	5	1800	37.037	1	2	1800	37.037	1	2	3	2700	55.5556	2	2
7014	1.582	158.2	51.8	19	11	0	2	20.6974	1	0	5	1800	34.749	1	3	0	1800	34.749	1	2	3	6	2100	40.5405	2	2	2100	40.5405	2	2	3.5	2700	52.1236	2	2
7016	1.63	163	89.68	19	11	0	2	33.7536	3	1	6	2400	26.7618	0	4	1	3000	33.4523	1	2	5	7	2400	26.7618	0	1	3000	33.4523	1	2	5	3600	40.1427	2	2
7061	1.59	159	57.05	18	11	0	2	22.5664	1	0	5	1800	31.5513	1	3	0	1800	31.5513	1	2	3	6	2100	36.8098	1	2	2100	36.8098	1	2	3.5	2700	47.3269	2	2
7062	1.541	154.1	46.95	18	11	0	2	19.7711	1	0	5	1800	38.3387	1	3	0	1800	38.3387	1	2	3	5	1800	38.3387	1	2	1800	38.3387	1	2	3	2700	57.508	2	2
7063	1.583	158.3	61.9	17	11	1	2	24.7018	1	0	5	1800	29.0792	0	3	1	1800	29.0792	0	1	3	6	2100	33.9257	1	2	2100	33.9257	1	2	3.5	2700	43.6187	2	2
7066	1.524	152.4	74.15	19	11	0	2	31.9258	3	1	5	1800	24.2751	0	3	1	2400	32.3668	1	2	4	5	1800	24.2751	0	1	2400	32.3668	1	2	4	2700	36.4127	1	2
7067	1.559	155.9	73.95	17	10	0	2	30.4261	3	1	5	1800	24.3408	0	3	1	2400	32.4544	1	2	4	5	1800	24.3408	0	1	2400	32.4544	1	2	4	2700	36.5112	1	2
7068	1.537	153.7	73.2	21	#NULL!	0	2	30.9858	3	1	5	1800	24.5902	0	3	1	2400	32.7869	1	2	4	5	1800	24.5902	0	1	2400	32.7869	1	2	4	2700	36.8852	1	2
7069	1.574	157.4	78.4	20	11	0	2	31.6451	3	1	5	1800	22.9592	0	3	1	2400	30.6122	1	2	4	6	2100	26.7857	0	1	2700	34.4388	1	2	4.5	2700	34.4388	1	2
7070	1.538	153.8	48.8	17	#NULL!	1	2	20.6304	1	0	5	1800	36.8852	1	3	0	1800	36.8852	1	2	3	5	1800	36.8852	1	2	1800	36.8852	1	2	3	2700	55.3279	2	2
7071	1.576	157.6	59.1	20	10	0	2	23.7944	1	0	5	1800	30.4569	1	3	0	1800	30.4569	1	2	3	6	2100	35.533	1	2	2100	35.533	1	2	3.5	2700	45.6853	2	2
7072	1.673	167.3	57.4	19	10	1	2	20.5078	1	0	6	2400	41.8118	2	4	0	2400	41.8118	2	2	4	8	2700	47.0383	2	2	2700	47.0383	2	2	4.5	3600	62.7178	3	3
7073	1.546	154.6	48.6	17	11	0	2	20.3337	1	0	5	1800	37.037	1	3	0	1800	37.037	1	2	3	5	1800	37.037	1	2	1800	37.037	1	2	3	2700	55.5556	2	2
7074	1.733	173.3	73.3	17	10	0	2	24.4066	1	0	6	2400	32.7422	1	4	0	2400	32.7422	1	2	4	8	2700	36.8349	1	2	2700	36.8349	1	2	4.5	3600	49.1132	2	2
7075	1.614	161.4	70.9	18	11	1	2	27.2169	2	1	6	2400	33.8505	1	4	0	3000	42.3131	2	2	5	7	2400	33.8505	1	2	3000	42.3131	2	2	5	3600	50.7757	2	2
7076	1.603	160.3	75.1	19	11	0	2	29.2262	2	1	6	2400	31.9574	1	4	0	3000	39.9467	1	2	5	7	2400	31.9574	1	2	3000	39.9467	1	2	5	3600	47.9361	2	2
7077	1.6	160	69.7	22	#NULL!	0	2	27.2266	2	1	5	1800	25.825	0	3	1	2400	34.4333	1	2	4	6	2100	30.1291	1	2	2700	38.7374	1	2	4.5	2700	38.7374	1	2
7078	1.497	149.7	46.98	19	11	1	2	20.9638	1	0	4	1500	31.9285	1	2.5	0	1500	31.9285	1	2	2.5	4	1500	31.9285	1	2	1500	31.9285	1	2	2.5	2250	47.8927	2	2
7079	1.496	149.6	57.5	18	#NULL!	0	2	25.6924	2	1	4	1500	26.087	0	2.5	1	2100	36.5217	1	2	3.5	4	1500	26.087	0	1	2100	36.5217	1	2	3.5	2250	39.1304	1	2
7081	1.535	153.5	45.95	18	11	1	2	19.5015	1	0	5	1800	39.173	1	3	0	1800	39.173	1	2	3	5	1800	39.173	1	2	1800	39.173	1	2	3	2700	58.7595	2	2
7082	1.507	150.7	48.15	16	10	0	2	21.2017	1	0	5	1800	37.3832	1	3	0	1800	37.3832	1	2	3	5	1800	37.3832	1	2	1800	37.3832	1	2	3	2700	56.0748	2	2
7083	1.545	154.5	69.54	20	11	0	2	29.1325	2	1	5	1800	25.8844	0	3	1	2400	34.5125	1	2	4	5	1800	25.8844	0	1	2400	34.5125	1	2	4	2700	38.8266	1	2
7084	1.574	157.4	67.85	21	11	0	2	27.3867	2	1	5	1800	26.5291	0	3	1	2400	35.3721	1	2	4	6	2100	30.9506	1	2	2700	39.7937	1	2	4.5	2700	39.7937	1	2
7085	1.56	156	57.34	18	11	0	2	23.5618	1	0	5	1800	31.3917	1	3	0	1800	31.3917	1	2	3	5	1800	31.3917	1	2	1800	31.3917	1	2	3	2700	47.0875	2	2
7086	1.562	156.2	76.6	19	11	1	2	31.3954	3	1	5	1800	23.4987	0	3	1	2400	31.3316	1	2	4	6	2100	27.4151	0	1	2700	35.248	1	2	4.5	2700	35.248	1	2
7088	1.536	153.6	63.74	17	10	1	2	27.0165	2	1	5	1800	28.2397	0	3	1	2400	37.653	1	2	4	5	1800	28.2397	0	1	2400	37.653	1	2	4	2700	42.3596	2	2
7089	1.67	167	70.8	18	10	0	2	25.3864	2	1	6	2400	33.8983	1	4	0	3000	42.3729	2	2	5	8	2700	38.1356	1	2	3300	46.6102	2	2	5.5	3600	50.8475	2	2
7090	1.515	151.5	53	20	10	1	2	23.0914	1	0	5	1800	33.9623	1	3	0	1800	33.9623	1	2	3	5	1800	33.9623	1	2	1800	33.9623	1	2	3	2700	50.9434	2	2
7091	1.637	163.7	62.42	21	11	1	2	23.2931	1	0	6	2400	38.4492	1	4	0	2400	38.4492	1	2	4	7	2400	38.4492	1	2	2400	38.4492	1	2	4	3600	57.6738	2	2
7092	1.5	150	41.12	17	11	0	2	18.2756	0	0	4	1500	36.4786	1	2.5	0	1500	36.4786	1	2	2.5	4	1500	36.4786	1	2	1500	36.4786	1	2	2.5	2250	54.7179	2	2
7093	1.584	158.4	53.54	18	#NULL!	0	2	21.3387	1	0	5	1800	33.6197	1	3	0	1800	33.6197	1	2	3	6	2100	39.223	1	2	2100	39.223	1	2	3.5	2700	50.4296	2	2
7094	1.566	156.6	46.12	19	10	0	2	18.8064	1	0	5	1800	39.0286	1	3	0	1800	39.0286	1	2	3	6	2100	45.5334	2	2	2100	45.5334	2	2	3.5	2700	58.5429	2	2
7095	1.647	164.7	75.62	18	10	0	2	27.8772	2	1	6	2400	31.7376	1	4	0	3000	39.672	1	2	5	8	2700	35.7048	1	2	3300	43.6392	2	2	5.5	3600	47.6065	2	2
7096	1.529	152.9	51.86	19	10	0	2	22.1829	1	0	5	1800	34.7088	1	3	0	1800	34.7088	1	2	3	5	1800	34.7088	1	2	1800	34.7088	1	2	3	2700	52.0632	2	2
7097	1.584	158.4	66.06	18	10	0	2	26.3286	2	1	5	1800	27.248	0	3	1	2400	36.3306	1	2	4	6	2100	31.7893	1	2	2700	40.8719	2	2	4.5	2700	40.8719	2	2
7098	1.584	158.4	57.92	22	10	0	2	23.0844	1	0	5	1800	31.0773	1	3	0	1800	31.0773	1	2	3	6	2100	36.2569	1	2	2100	36.2569	1	2	3.5	2700	46.616	2	2
7099	1.604	160.4	57.68	17	#NULL!	1	2	22.419	1	0	6	2400	41.6089	2	4	0	2400	41.6089	2	2	4	7	2400	41.6089	2	2	2400	41.6089	2	2	4	3600	62.4133	3	3
7100	1.52	152	48.86	17	10	0	2	21.1479	1	0	5	1800	36.84	1	3	0	1800	36.84	1	2	3	5	1800	36.84	1	2	1800	36.84	1	2	3	2700	55.2599	2	2
7101	1.612	161.2	53.78	19	11	0	2	20.6962	1	0	6	2400	44.6263	2	4	0	2400	44.6263	2	2	4	7	2400	44.6263	2	2	2400	44.6263	2	2	4	3600	66.9394	3	3
7102	1.575	157.5	51.56	19	10	1	2	20.7851	1	0	5	1800	34.9108	1	3	0	1800	34.9108	1	2	3	6	2100	40.7292	2	2	2100	40.7292	2	2	3.5	2700	52.3662	2	2
7103	1.494	149.4	72.08	20	10	0	2	32.2934	3	1	4	1500	20.8102	0	2.5	1	2100	29.1343	0	1	3.5	4	1500	20.8102	0	1	2100	29.1343	0	1	3.5	2250	31.2153	1	2
7107	1.598	159.8	61.04	20	10	1	2	23.9035	1	0	5	1800	29.4889	0	3	1	1800	29.4889	0	1	3	6	2100	34.4037	1	2	2100	34.4037	1	2	3.5	2700	44.2333	2	2
7108	1.67	167	61.96	21	11	0	2	22.2166	1	0	6	2400	38.7347	1	4	0	2400	38.7347	1	2	4	8	2700	43.5765	2	2	2700	43.5765	2	2	4.5	3600	58.102	2	2
7109	1.53	153	60	23	#NULL!	0	2	25.6312	2	1	5	1800	30	0	3	1	2400	40	1	2	4	5	1800	30	0	1	2400	40	1	2	4	2700	45	2	2
7110	1.56	156	71.08	16	10	0	2	29.2078	2	1	5	1800	25.3236	0	3	1	2400	33.7648	1	2	4	5	1800	25.3236	0	1	2400	33.7648	1	2	4	2700	37.9854	1	2
7111	1.651	165.1	58.44	19	#NULL!	0	2	21.4396	1	0	6	2400	41.0678	2	4	0	2400	41.0678	2	2	4	8	2700	46.2012	2	2	2700	46.2012	2	2	4.5	3600	61.6016	3	3
7112	1.63	163	74.82	23	11	0	2	28.1606	2	1	6	2400	32.077	1	4	0	3000	40.0962	2	2	5	7	2400	32.077	1	2	3000	40.0962	2	2	5	3600	48.1155	2	2
7113	1.575	157.5	54.96	20	10	0	2	22.1557	1	0	5	1800	32.7511	1	3	0	1800	32.7511	1	2	3	6	2100	38.2096	1	2	2100	38.2096	1	2	3.5	2700	49.1266	2	2
7114	1.595	159.5	56.8	18	10	0	2	22.3268	1	0	5	1800	31.6901	1	3	0	1800	31.6901	1	2	3	6	2100	36.9718	1	2	2100	36.9718	1	2	3.5	2700	47.5352	2	2
7115	1.505	150.5	55.98	18	11	0	2	24.715	1	0	5	1800	32.1543	1	3	0	1800	32.1543	1	2	3	5	1800	32.1543	1	2	1800	32.1543	1	2	3	2700	48.2315	2	2
7116	1.578	157.8	66.44	20	10	0	2	26.6818	2	1	5	1800	27.0921	0	3	1	2400	36.1228	1	2	4	6	2100	31.6075	1	2	2700	40.6382	2	2	4.5	2700	40.6382	2	2
7117	1.53	153	64.12	18	11	0	2	27.3912	2	1	5	1800	28.0724	0	3	1	2400	37.4298	1	2	4	5	1800	28.0724	0	1	2400	37.4298	1	2	4	2700	42.1085	2	2
7118	1.63	163	64.26	19	11	1	2	24.1861	1	0	6	2400	37.3483	1	4	0	2400	37.3483	1	2	4	7	2400	37.3483	1	2	2400	37.3483	1	2	4	3600	56.0224	2	2
7119	1.5	150	42.76	17	11	0	2	19.0044	1	0	4	1500	35.0795	1	2.5	0	1500	35.0795	1	2	2.5	4	1500	35.0795	1	2	1500	35.0795	1	2	2.5	2250	52.6193	2	2
7120	1.587	158.7	53.86	17	11	0	2	21.3852	1	0	5	1800	33.42	1	3	0	1800	33.42	1	2	3	6	2100	38.99	1	2	2100	38.99	1	2	3.5	2700	50.13	2	2
7121	1.55	155	58	21	11	0	2	24.1415	1	0	5	1800	31.0345	1	3	0	1800	31.0345	1	2	3	5	1800	31.0345	1	2	1800	31.0345	1	2	3	2700	46.5517	2	2
7122	1.599	159.9	65.7	19	11	0	2	25.6962	2	1	5	1800	27.3973	0	3	1	2400	36.5297	1	2	4	6	2100	31.9635	1	2	2700	41.0959	2	2	4.5	2700	41.0959	2	2
7123	1.56	156	58.02	18	11	1	2	23.8412	1	0	5	1800	31.0238	1	3	0	1800	31.0238	1	2	3	5	1800	31.0238	1	2	1800	31.0238	1	2	3	2700	46.5357	2	2
7124	1.628	162.8	60.46	20	10	1	2	22.8118	1	0	6	2400	39.6957	1	4	0	2400	39.6957	1	2	4	7	2400	39.6957	1	2	2400	39.6957	1	2	4	3600	59.5435	2	2
7125	1.7674	176.74	57	19	11	0	2	18.2476	0	0	6	2400	42.1053	2	4	0	2400	42.1053	2	2	4	8	2700	47.3684	2	2	2700	47.3684	2	2	4.5	3600	63.1579	3	3
7126	1.55	155	63.62	16	10	0	2	26.4807	2	1	5	1800	28.293	0	3	1	2400	37.724	1	2	4	5	1800	28.293	0	1	2400	37.724	1	2	4	2700	42.4395	2	2
7127	1.577	157.7	79.76	18	11	0	2	32.0717	3	1	5	1800	22.5677	0	3	1	2400	30.0903	1	2	4	6	2100	26.329	0	1	2700	33.8516	1	2	4.5	2700	33.8516	1	2
7128	1.585	158.5	57.2	21	#NULL!	0	2	22.7687	1	0	5	1800	31.4685	1	3	0	1800	31.4685	1	2	3	6	2100	36.7133	1	2	2100	36.7133	1	2	3.5	2700	47.2028	2	2
7129	1.583	158.3	57.82	21	11	1	2	23.0736	1	0	5	1800	31.1311	1	3	0	1800	31.1311	1	2	3	6	2100	36.3196	1	2	2100	36.3196	1	2	3.5	2700	46.6966	2	2
7130	1.555	155.5	51.22	17	11	0	2	21.1826	1	0	5	1800	35.1425	1	3	0	1800	35.1425	1	2	3	5	1800	35.1425	1	2	1800	35.1425	1	2	3	2700	52.7138	2	2
7131	1.53	153	58.26	17	10	0	2	24.8879	2	1	5	1800	30.896	1	3	0	2400	41.1946	2	2	4	5	1800	30.896	1	2	2400	41.1946	2	2	4	2700	46.344	2	2
7132	1.665	166.5	54.12	17	10	0	2	19.5222	1	0	6	2400	44.3459	2	4	0	2400	44.3459	2	2	4	8	2700	49.8891	2	2	2700	49.8891	2	2	4.5	3600	66.5188	3	3
7133	1.61	161	73.5	20	10	0	2	28.3554	2	1	6	2400	32.6531	1	4	0	3000	40.8163	2	2	5	7	2400	32.6531	1	2	3000	40.8163	2	2	5	3600	48.9796	2	2
7134	1.52	152	34.68	19	11	0	2	15.0104	0	0	5	1800	51.9031	2	3	0	1800	51.9031	2	2	3	5	1800	51.9031	2	2	1800	51.9031	2	2	3	2700	77.8547	3	3
7135	1.562	156.2	65.4	19	#NULL!	0	2	26.805	2	1	5	1800	27.5229	0	3	1	2400	36.6972	1	2	4	6	2100	32.1101	1	2	2700	41.2844	2	2	4.5	2700	41.2844	2	2
7136	1.57	157	59.26	17	10	0	2	24.0415	1	0	5	1800	30.3746	1	3	0	1800	30.3746	1	2	3	6	2100	35.4371	1	2	2100	35.4371	1	2	3.5	2700	45.5619	2	2
7137	1.592	159.2	52.5	18	11	0	2	20.7144	1	0	5	1800	34.2857	1	3	0	1800	34.2857	1	2	3	6	2100	40	1	2	2100	40	1	2	3.5	2700	51.4286	2	2
7138	1.484	148.4	40.72	19	11	0	2	18.4901	0	0	4	1500	36.8369	1	2.5	0	1500	36.8369	1	2	2.5	4	1500	36.8369	1	2	1500	36.8369	1	2	2.5	2250	55.2554	2	2
7139	1.6	160	38.68	20	11	0	2	15.1094	0	0	5	1800	46.5357	2	3	0	1800	46.5357	2	2	3	6	2100	54.2916	2	2	2100	54.2916	2	2	3.5	2700	69.8035	3	3
7141	1.591	159.1	106.66	21	10	0	2	42.1368	3	1	5	1800	16.8761	0	3	1	2400	22.5014	0	1	4	6	2100	19.6887	0	0	2700	25.3141	0	1	4.5	2700	25.3141	0	1
7142	1.55	155	49.24	18	10	0	2	20.4953	1	0	5	1800	36.5556	1	3	0	1800	36.5556	1	2	3	5	1800	36.5556	1	2	1800	36.5556	1	2	3	2700	54.8335	2	2
7143	1.61	161	48.94	17	11	0	2	18.8804	1	0	6	2400	49.0396	2	4	0	2400	49.0396	2	2	4	7	2400	49.0396	2	2	2400	49.0396	2	2	4	3600	73.5595	3	3
7144	1.492	149.2	48.9	18	10	0	2	21.967	1	0	4	1500	30.6748	1	2.5	0	1500	30.6748	1	2	2.5	4	1500	30.6748	1	2	1500	30.6748	1	2	2.5	2250	46.0123	2	2
7145	1.636	163.6	65.12	19	10	1	2	24.3303	1	0	6	2400	36.855	1	4	0	2400	36.855	1	2	4	7	2400	36.855	1	2	2400	36.855	1	2	4	3600	55.2826	2	2
7146	1.59	159	53.78	18	#NULL!	0	2	21.2729	1	0	5	1800	33.4697	1	3	0	1800	33.4697	1	2	3	6	2100	39.048	1	2	2100	39.048	1	2	3.5	2700	50.2045	2	2
7147	1.445	144.5	64.52	18	10	0	2	30.9	3	1	4	1500	23.2486	0	2.5	1	2100	32.548	1	2	3.5	4	1500	23.2486	0	1	2100	32.548	1	2	3.5	2250	34.8729	1	2
7148	1.585	158.5	58.46	19	10	0	2	23.2702	1	0	5	1800	30.7903	1	3	0	1800	30.7903	1	2	3	6	2100	35.922	1	2	2100	35.922	1	2	3.5	2700	46.1854	2	2
7149	1.608	160.8	58.66	20	11	0	2	22.6866	1	0	6	2400	40.9137	2	4	0	2400	40.9137	2	2	4	7	2400	40.9137	2	2	2400	40.9137	2	2	4	3600	61.3706	3	3
7151	1.584	158.4	45.46	16	10	0	2	18.1184	1	0	5	1800	39.5952	1	3	0	1800	39.5952	1	2	3	6	2100	46.1945	2	2	2100	46.1945	2	2	3.5	2700	59.3929	2	2
7152	1.546	154.6	66.04	18	10	0	2	27.6305	2	1	5	1800	27.2562	0	3	1	2400	36.3416	1	2	4	5	1800	27.2562	0	1	2400	36.3416	1	2	4	2700	40.8843	2	2
7153	1.496	149.6	61.84	20	10	0	2	27.6316	2	1	4	1500	24.2561	0	2.5	1	2100	33.9586	1	2	3.5	4	1500	24.2561	0	1	2100	33.9586	1	2	3.5	2250	36.3842	1	2
7155	1.566	156.6	57	17	11	0	2	23.243	1	0	5	1800	31.5789	1	3	0	1800	31.5789	1	2	3	6	2100	36.8421	1	2	2100	36.8421	1	2	3.5	2700	47.3684	2	2
7156	1.518	151.8	62.56	16	11	0	2	27.149	2	1	5	1800	28.7724	0	3	1	2400	38.3632	1	2	4	5	1800	28.7724	0	1	2400	38.3632	1	2	4	2700	43.1586	2	2
7157	1.495	149.5	65.96	19	11	1	2	29.512	2	1	4	1500	22.7411	0	2.5	1	2100	31.8375	1	2	3.5	4	1500	22.7411	0	1	2100	31.8375	1	2	3.5	2250	34.1116	1	2
7158	1.63	163	55.94	21	11	1	2	21.0546	1	0	6	2400	42.9031	2	4	0	2400	42.9031	2	2	4	7	2400	42.9031	2	2	2400	42.9031	2	2	4	3600	64.3547	3	3
7159	1.57	157	54.02	19	11	0	2	21.9157	1	0	5	1800	33.321	1	3	0	1800	33.321	1	2	3	6	2100	38.8745	1	2	2100	38.8745	1	2	3.5	2700	49.9815	2	2
7160	1.543	154.3	51.3	22	10	0	2	21.5469	1	0	5	1800	35.0877	1	3	0	1800	35.0877	1	2	3	5	1800	35.0877	1	2	1800	35.0877	1	2	3	2700	52.6316	2	2
7161	1.52	152	49.58	19	11	0	2	21.4595	1	0	5	1800	36.305	1	3	0	1800	36.305	1	2	3	5	1800	36.305	1	2	1800	36.305	1	2	3	2700	54.4574	2	2
7163	1.497	149.7	41.84	16	11	0	2	18.6702	1	0	4	1500	35.8509	1	2.5	0	1500	35.8509	1	2	2.5	4	1500	35.8509	1	2	1500	35.8509	1	2	2.5	2250	53.7763	2	2
7164	1.53	153	63.54	16	11	0	2	27.1434	2	1	5	1800	28.3286	0	3	1	2400	37.7715	1	2	4	5	1800	28.3286	0	1	2400	37.7715	1	2	4	2700	42.4929	2	2
7165	1.59	159	57.3	16	11	1	2	22.6652	1	0	5	1800	31.4136	1	3	0	1800	31.4136	1	2	3	6	2100	36.6492	1	2	2100	36.6492	1	2	3.5	2700	47.1204	2	2
7166	1.532	153.2	71.48	16	11	0	2	30.4556	3	1	5	1800	25.1819	0	3	1	2400	33.5758	1	2	4	5	1800	25.1819	0	1	2400	33.5758	1	2	4	2700	37.7728	1	2
7167	1.603	160.3	93.3	20	11	1	2	36.309	3	1	6	2400	25.7235	0	4	1	3000	32.1543	1	2	5	7	2400	25.7235	0	1	3000	32.1543	1	2	5	3600	38.5852	1	2
7168	1.525	152.5	56.84	21	11	0	2	24.4407	1	0	5	1800	31.6678	1	3	0	1800	31.6678	1	2	3	5	1800	31.6678	1	2	1800	31.6678	1	2	3	2700	47.5018	2	2
7169	1.57	157	59.36	17	11	0	2	24.0821	1	0	5	1800	30.3235	1	3	0	1800	30.3235	1	2	3	6	2100	35.3774	1	2	2100	35.3774	1	2	3.5	2700	45.4852	2	2
7171	1.59	159	62.44	17	11	0	2	24.6984	1	0	5	1800	28.8277	0	3	1	1800	28.8277	0	1	3	6	2100	33.6323	1	2	2100	33.6323	1	2	3.5	2700	43.2415	2	2
7172	1.558	155.8	58.16	18	#NULL!	0	2	23.9601	1	0	5	1800	30.9491	1	3	0	1800	30.9491	1	2	3	5	1800	30.9491	1	2	1800	30.9491	1	2	3	2700	46.4237	2	2
7173	1.596	159.6	56.94	19	11	0	2	22.3538	1	0	5	1800	31.6122	1	3	0	1800	31.6122	1	2	3	6	2100	36.8809	1	2	2100	36.8809	1	2	3.5	2700	47.4183	2	2
7174	1.604	160.4	51.92	19	11	0	2	20.1802	1	0	6	2400	46.225	2	4	0	2400	46.225	2	2	4	7	2400	46.225	2	2	2400	46.225	2	2	4	3600	69.3374	3	3
7175	1.573	157.3	47.48	17	11	0	2	19.189	1	0	5	1800	37.9107	1	3	0	1800	37.9107	1	2	3	6	2100	44.2291	2	2	2100	44.2291	2	2	3.5	2700	56.866	2	2
7176	1.53	153	51.78	18	10	0	2	22.1197	1	0	5	1800	34.7625	1	3	0	1800	34.7625	1	2	3	5	1800	34.7625	1	2	1800	34.7625	1	2	3	2700	52.1437	2	2
7177	1.58	158	60.7	17	11	0	2	24.315	1	0	5	1800	29.654	0	3	1	1800	29.654	0	1	3	6	2100	34.5964	1	2	2100	34.5964	1	2	3.5	2700	44.4811	2	2
7178	1.675	167.5	60.1	19	10	0	2	21.4213	1	0	6	2400	39.9334	1	4	0	2400	39.9334	1	2	4	8	2700	44.9251	2	2	2700	44.9251	2	2	4.5	3600	59.9002	2	2
7179	1.544	154.4	74.64	19	11	0	2	31.3096	3	1	5	1800	24.1158	0	3	1	2400	32.1543	1	2	4	5	1800	24.1158	0	1	2400	32.1543	1	2	4	2700	36.1736	1	2
7180	1.625	162.5	56.84	19	11	0	2	21.5252	1	0	6	2400	42.2238	2	4	0	2400	42.2238	2	2	4	7	2400	42.2238	2	2	2400	42.2238	2	2	4	3600	63.3357	3	3
7181	1.547	154.7	88.32	19	11	0	2	36.9044	3	1	5	1800	20.3804	0	3	1	2400	27.1739	0	1	4	5	1800	20.3804	0	1	2400	27.1739	0	1	4	2700	30.5707	1	2
7182	1.664	166.4	61.64	21	11	0	2	22.2616	1	0	6	2400	38.9358	1	4	0	2400	38.9358	1	2	4	8	2700	43.8027	2	2	2700	43.8027	2	2	4.5	3600	58.4036	2	2
7183	1.625	162.5	95.28	19	11	0	2	36.0824	3	1	6	2400	25.1889	0	4	1	3000	31.4861	1	2	5	7	2400	25.1889	0	1	3000	31.4861	1	2	5	3600	37.7834	1	2
7184	1.56	156	55.62	19	11	0	2	22.855	1	0	5	1800	32.3625	1	3	0	1800	32.3625	1	2	3	5	1800	32.3625	1	2	1800	32.3625	1	2	3	2700	48.5437	2	2
7185	1.65	165	68.26	20	11	1	2	25.0725	2	1	6	2400	35.1597	1	4	0	3000	43.9496	2	2	5	8	2700	39.5546	1	2	3300	48.3446	2	2	5.5	3600	52.7395	2	2
7186	1.5	150	63.34	17	11	0	2	28.1511	2	1	4	1500	23.6817	0	2.5	1	2100	33.1544	1	2	3.5	4	1500	23.6817	0	1	2100	33.1544	1	2	3.5	2250	35.5226	1	2
7187	1.565	156.5	49.74	18	11	0	2	20.3085	1	0	5	1800	36.1882	1	3	0	1800	36.1882	1	2	3	6	2100	42.2195	2	2	2100	42.2195	2	2	3.5	2700	54.2823	2	2
7188	1.523	152.3	64.36	18	11	0	2	27.747	2	1	5	1800	27.9677	0	3	1	2400	37.2902	1	2	4	5	1800	27.9677	0	1	2400	37.2902	1	2	4	2700	41.9515	2	2
7189	1.58	158	72.04	18	11	0	2	28.8576	2	1	5	1800	24.9861	0	3	1	2400	33.3148	1	2	4	6	2100	29.1505	0	1	2700	37.4792	1	2	4.5	2700	37.4792	1	2
7190	1.528	152.8	51.96	21	11	0	2	22.2547	1	0	5	1800	34.642	1	3	0	1800	34.642	1	2	3	5	1800	34.642	1	2	1800	34.642	1	2	3	2700	51.963	2	2
7191	1.405	140.5	50.24	21	11	0	2	25.4505	2	1	4	1500	29.8567	0	2.5	1	2100	41.7994	2	2	3.5	4	1500	29.8567	0	1	2100	41.7994	2	2	3.5	2250	44.785	2	2
7192	1.51	151	50.34	19	11	0	2	22.078	1	0	5	1800	35.7569	1	3	0	1800	35.7569	1	2	3	5	1800	35.7569	1	2	1800	35.7569	1	2	3	2700	53.6353	2	2
7193	1.591	159.1	50.24	17	11	0	2	19.8477	1	0	5	1800	35.828	1	3	0	1800	35.828	1	2	3	6	2100	41.7994	2	2	2100	41.7994	2	2	3.5	2700	53.742	2	2
7194	1.58	158	72.5	20	11	0	2	29.0418	2	1	5	1800	24.8276	0	3	1	2400	33.1034	1	2	4	6	2100	28.9655	0	1	2700	37.2414	1	2	4.5	2700	37.2414	1	2
7195	1.59	159	67.68	18	11	0	2	26.7711	2	1	5	1800	26.5957	0	3	1	2400	35.461	1	2	4	6	2100	31.0284	1	2	2700	39.8936	1	2	4.5	2700	39.8936	1	2
7196	1.602	160.2	59.82	17	11	0	2	23.3089	1	0	6	2400	40.1204	2	4	0	2400	40.1204	2	2	4	7	2400	40.1204	2	2	2400	40.1204	2	2	4	3600	60.1805	3	3
7197	1.61	161	68.48	21	11	0	2	26.4187	2	1	6	2400	35.0467	1	4	0	3000	43.8084	2	2	5	7	2400	35.0467	1	2	3000	43.8084	2	2	5	3600	52.5701	2	2
7198	1.525	152.5	56.54	17	11	0	2	24.3117	1	0	5	1800	31.8359	1	3	0	1800	31.8359	1	2	3	5	1800	31.8359	1	2	1800	31.8359	1	2	3	2700	47.7538	2	2
7199	1.57	157	44.46	18	11	0	2	18.0372	0	0	5	1800	40.4858	2	3	0	1800	40.4858	2	2	3	6	2100	47.2335	2	2	2100	47.2335	2	2	3.5	2700	60.7287	3	3
7200	1.55	155	37.18	22	#NULL!	1	2	15.4755	0	0	5	1800	48.4131	2	3	0	1800	48.4131	2	2	3	5	1800	48.4131	2	2	1800	48.4131	2	2	3	2700	72.6197	3	3
7201	1.533	153.3	81.06	18	11	1	2	34.4923	3	1	5	1800	22.2058	0	3	1	2400	29.6077	0	1	4	5	1800	22.2058	0	1	2400	29.6077	0	1	4	2700	33.3087	1	2
7202	1.7	170	75.46	19	11	0	2	26.1107	2	1	6	2400	31.8049	1	4	0	3000	39.7562	1	2	5	8	2700	35.7805	1	2	3300	43.7318	2	2	5.5	3600	47.7074	2	2
7203	1.595	159.5	56.08	18	11	0	2	22.0438	1	0	5	1800	32.097	1	3	0	1800	32.097	1	2	3	6	2100	37.4465	1	2	2100	37.4465	1	2	3.5	2700	48.1455	2	2
7204	1.623	162.3	54.88	20	11	0	2	20.8342	1	0	6	2400	43.7318	2	4	0	2400	43.7318	2	2	4	7	2400	43.7318	2	2	2400	43.7318	2	2	4	3600	65.5977	3	3
7205	1.515	151.5	51.52	19	11	0	2	22.4466	1	0	5	1800	34.9379	1	3	0	1800	34.9379	1	2	3	5	1800	34.9379	1	2	1800	34.9379	1	2	3	2700	52.4068	2	2
7206	1.45	145	53.48	20	10	0	2	25.4364	2	1	4	1500	28.0479	0	2.5	1	2100	39.267	1	2	3.5	4	1500	28.0479	0	1	2100	39.267	1	2	3.5	2250	42.0718	2	2
7208	1.663	166.3	55.88	19	10	0	2	20.2056	1	0	6	2400	42.9492	2	4	0	2400	42.9492	2	2	4	8	2700	48.3178	2	2	2700	48.3178	2	2	4.5	3600	64.4238	3	3
7209	1.565	156.5	52.76	17	10	0	2	21.5415	1	0	5	1800	34.1168	1	3	0	1800	34.1168	1	2	3	6	2100	39.8029	1	2	2100	39.8029	1	2	3.5	2700	51.1751	2	2
7210	1.56	156	62.84	17	10	1	2	25.8218	2	1	5	1800	28.6442	0	3	1	2400	38.1922	1	2	4	5	1800	28.6442	0	1	2400	38.1922	1	2	4	2700	42.9663	2	2
7211	1.634	163.4	61.52	18	10	0	2	23.0416	1	0	6	2400	39.0117	1	4	0	2400	39.0117	1	2	4	7	2400	39.0117	1	2	2400	39.0117	1	2	4	3600	58.5176	2	2
7212	1.518	151.8	67.04	16	10	0	2	29.0931	2	1	5	1800	26.8496	0	3	1	2400	35.7995	1	2	4	5	1800	26.8496	0	1	2400	35.7995	1	2	4	2700	40.2745	2	2
7213	1.555	155.5	46.44	19	10	0	2	19.2058	1	0	5	1800	38.7597	1	3	0	1800	38.7597	1	2	3	5	1800	38.7597	1	2	1800	38.7597	1	2	3	2700	58.1395	2	2
7214	1.54	154	61.34	19	10	1	2	25.8644	2	1	5	1800	29.3446	0	3	1	2400	39.1262	1	2	4	5	1800	29.3446	0	1	2400	39.1262	1	2	4	2700	44.017	2	2
7215	1.519	151.9	49.8	18	10	0	2	21.5831	1	0	5	1800	36.1446	1	3	0	1800	36.1446	1	2	3	5	1800	36.1446	1	2	1800	36.1446	1	2	3	2700	54.2169	2	2
7216	1.585	158.5	61	17	10	0	2	24.2813	1	0	5	1800	29.5082	0	3	1	1800	29.5082	0	1	3	6	2100	34.4262	1	2	2100	34.4262	1	2	3.5	2700	44.2623	2	2
7217	1.636	163.6	54.7	20	10	0	2	20.4372	1	0	6	2400	43.8757	2	4	0	2400	43.8757	2	2	4	7	2400	43.8757	2	2	2400	43.8757	2	2	4	3600	65.8135	3	3
7218	1.611	161.1	68.84	18	11	0	2	26.5247	2	1	6	2400	34.8635	1	4	0	3000	43.5793	2	2	5	7	2400	34.8635	1	2	3000	43.5793	2	2	5	3600	52.2952	2	2
7219	1.64	164	65.98	18	11	0	2	24.5315	1	0	6	2400	36.3747	1	4	0	2400	36.3747	1	2	4	7	2400	36.3747	1	2	2400	36.3747	1	2	4	3600	54.562	2	2
7220	1.56	156	50.42	19	11	0	2	20.7183	1	0	5	1800	35.7001	1	3	0	1800	35.7001	1	2	3	5	1800	35.7001	1	2	1800	35.7001	1	2	3	2700	53.5502	2	2
7221	1.707	170.7	55.4	19	11	0	2	19.0127	1	0	6	2400	43.3213	2	4	0	2400	43.3213	2	2	4	8	2700	48.7365	2	2	2700	48.7365	2	2	4.5	3600	64.9819	3	3
7222	1.583	158.3	62.5	17	11	0	2	24.9412	2	1	5	1800	28.8	0	3	1	2400	38.4	1	2	4	6	2100	33.6	1	2	2700	43.2	2	2	4.5	2700	43.2	2	2
7223	1.56	156	62.8	18	11	0	2	25.8054	2	1	5	1800	28.6624	0	3	1	2400	38.2166	1	2	4	5	1800	28.6624	0	1	2400	38.2166	1	2	4	2700	42.9936	2	2
7224	1.45	145	43.06	17	11	1	2	20.4804	1	0	4	1500	34.8351	1	2.5	0	1500	34.8351	1	2	2.5	4	1500	34.8351	1	2	1500	34.8351	1	2	2.5	2250	52.2527	2	2
7225	1.543	154.3	66	18	11	0	2	27.7212	2	1	5	1800	27.2727	0	3	1	2400	36.3636	1	2	4	5	1800	27.2727	0	1	2400	36.3636	1	2	4	2700	40.9091	2	2
7226	1.695	169.5	57.02	18	10	0	2	19.8467	1	0	6	2400	42.0905	2	4	0	2400	42.0905	2	2	4	8	2700	47.3518	2	2	2700	47.3518	2	2	4.5	3600	63.1357	3	3
7227	1.615	161.5	53.7	16	11	1	2	20.5887	1	0	6	2400	44.6927	2	4	0	2400	44.6927	2	2	4	7	2400	44.6927	2	2	2400	44.6927	2	2	4	3600	67.0391	3	3
7228	1.677	167.7	67.88	17	10	0	2	24.1366	1	0	6	2400	35.3565	1	4	0	2400	35.3565	1	2	4	8	2700	39.7761	1	2	2700	39.7761	1	2	4.5	3600	53.0348	2	2
7229	1.624	162.4	55.5	16	11	0	2	21.0436	1	0	6	2400	43.2432	2	4	0	2400	43.2432	2	2	4	7	2400	43.2432	2	2	2400	43.2432	2	2	4	3600	64.8649	3	3
7231	1.567	156.7	46.26	17	11	0	2	18.8394	1	0	5	1800	38.9105	1	3	0	1800	38.9105	1	2	3	6	2100	45.3956	2	2	2100	45.3956	2	2	3.5	2700	58.3658	2	2
7232	1.641	164.1	67.64	20	11	0	2	25.1181	2	1	6	2400	35.482	1	4	0	3000	44.3525	2	2	5	8	2700	39.9172	1	2	3300	48.7877	2	2	5.5	3600	53.2229	2	2
7233	1.552	155.2	46.12	19	11	0	2	19.1472	1	0	5	1800	39.0286	1	3	0	1800	39.0286	1	2	3	5	1800	39.0286	1	2	1800	39.0286	1	2	3	2700	58.5429	2	2
7234	1.6	160	51.18	18	10	0	2	19.9922	1	0	5	1800	35.17	1	3	0	1800	35.17	1	2	3	6	2100	41.0317	2	2	2100	41.0317	2	2	3.5	2700	52.755	2	2
7235	1.612	161.2	79	19	11	0	2	30.4016	3	1	6	2400	30.3797	1	4	0	3000	37.9747	1	2	5	7	2400	30.3797	1	2	3000	37.9747	1	2	5	3600	45.5696	2	2
7236	1.535	153.5	55.16	21	11	0	2	23.4103	1	0	5	1800	32.6323	1	3	0	1800	32.6323	1	2	3	5	1800	32.6323	1	2	1800	32.6323	1	2	3	2700	48.9485	2	2
7237	1.633	163.3	99.78	20	10	1	2	37.4172	3	1	6	2400	24.0529	0	4	1	3000	30.0661	1	2	5	7	2400	24.0529	0	1	3000	30.0661	1	2	5	3600	36.0794	1	2
7238	1.583	158.3	57.96	21	11	1	2	23.1295	1	0	5	1800	31.0559	1	3	0	1800	31.0559	1	2	3	6	2100	36.2319	1	2	2100	36.2319	1	2	3.5	2700	46.5839	2	2
7239	1.51	151	53.44	18	11	1	2	23.4376	1	0	5	1800	33.6826	1	3	0	1800	33.6826	1	2	3	5	1800	33.6826	1	2	1800	33.6826	1	2	3	2700	50.524	2	2
7240	1.545	154.5	44.9	17	10	0	2	18.81	1	0	5	1800	40.0891	2	3	0	1800	40.0891	2	2	3	5	1800	40.0891	2	2	1800	40.0891	2	2	3	2700	60.1336	3	3
7241	1.6	160	68.2	17	11	0	2	26.6406	2	1	5	1800	26.393	0	3	1	2400	35.1906	1	2	4	6	2100	30.7918	1	2	2700	39.5894	1	2	4.5	2700	39.5894	1	2
7242	1.493	149.3	56.24	16	#NULL!	0	2	25.2305	2	1	4	1500	26.6714	0	2.5	1	2100	37.34	1	2	3.5	4	1500	26.6714	0	1	2100	37.34	1	2	3.5	2250	40.0071	2	2
7243	1.535	153.5	60.16	21	10	1	2	25.5324	2	1	5	1800	29.9202	0	3	1	2400	39.8936	1	2	4	5	1800	29.9202	0	1	2400	39.8936	1	2	4	2700	44.8803	2	2
7244	1.623	162.3	55.14	17	11	0	2	20.9329	1	0	6	2400	43.5256	2	4	0	2400	43.5256	2	2	4	7	2400	43.5256	2	2	2400	43.5256	2	2	4	3600	65.2884	3	3
7246	1.63	163	65.54	18	11	0	2	24.6678	1	0	6	2400	36.6189	1	4	0	2400	36.6189	1	2	4	7	2400	36.6189	1	2	2400	36.6189	1	2	4	3600	54.9283	2	2
7247	1.636	163.6	70.9	18	11	1	2	26.4899	2	1	6	2400	33.8505	1	4	0	3000	42.3131	2	2	5	7	2400	33.8505	1	2	3000	42.3131	2	2	5	3600	50.7757	2	2
7249	1.54	154	56.14	17	11	0	2	23.6718	1	0	5	1800	32.0627	1	3	0	1800	32.0627	1	2	3	5	1800	32.0627	1	2	1800	32.0627	1	2	3	2700	48.0941	2	2
7250	1.545	154.5	64.74	17	11	1	2	27.1216	2	1	5	1800	27.8035	0	3	1	2400	37.0714	1	2	4	5	1800	27.8035	0	1	2400	37.0714	1	2	4	2700	41.7053	2	2
7251	1.629	162.9	58.52	16	11	0	2	22.0527	1	0	6	2400	41.0116	2	4	0	2400	41.0116	2	2	4	7	2400	41.0116	2	2	2400	41.0116	2	2	4	3600	61.5174	3	3
7253	1.62	162	72.66	17	11	0	2	27.6863	2	1	6	2400	33.0306	1	4	0	3000	41.2882	2	2	5	7	2400	33.0306	1	2	3000	41.2882	2	2	5	3600	49.5458	2	2
7254	1.53	153	72.38	20	11	#NULL!	2	30.9197	3	1	5	1800	24.8687	0	3	1	2400	33.1583	1	2	4	5	1800	24.8687	0	1	2400	33.1583	1	2	4	2700	37.3031	1	2
7255	1.54	154	67.94	18	11	#NULL!	2	28.6473	2	1	5	1800	26.494	0	3	1	2400	35.3253	1	2	4	5	1800	26.494	0	1	2400	35.3253	1	2	4	2700	39.7409	1	2
7256	1.613	161.3	78.9	17	11	0	2	30.3255	3	1	6	2400	30.4183	1	4	0	3000	38.0228	1	2	5	7	2400	30.4183	1	2	3000	38.0228	1	2	5	3600	45.6274	2	2
7257	1.63	163	65.54	22	11	0	2	24.6678	1	0	6	2400	36.6189	1	4	0	2400	36.6189	1	2	4	7	2400	36.6189	1	2	2400	36.6189	1	2	4	3600	54.9283	2	2
7258	1.611	161.1	58.36	19	11	0	2	22.4866	1	0	6	2400	41.1241	2	4	0	2400	41.1241	2	2	4	7	2400	41.1241	2	2	2400	41.1241	2	2	4	3600	61.6861	3	3
7259	1.49	149	49.1	18	11	0	2	22.1161	1	0	4	1500	30.5499	1	2.5	0	1500	30.5499	1	2	2.5	4	1500	30.5499	1	2	1500	30.5499	1	2	2.5	2250	45.8248	2	2
7260	1.435	143.5	40.78	17	11	0	2	19.8036	1	0	4	1500	36.7827	1	2.5	0	1500	36.7827	1	2	2.5	4	1500	36.7827	1	2	1500	36.7827	1	2	2.5	2250	55.1741	2	2
7261	1.574	157.4	60	21	11	0	2	24.2182	1	0	5	1800	30	0	3	1	1800	30	0	1	3	6	2100	35	1	2	2100	35	1	2	3.5	2700	45	2	2
7262	1.512	151.2	58.9	21	11	0	2	25.7639	2	1	5	1800	30.5603	1	3	0	2400	40.747	2	2	4	5	1800	30.5603	1	2	2400	40.747	2	2	4	2700	45.8404	2	2
7263	1.57	157	50.1	23	#NULL!	0	2	20.3254	1	0	5	1800	35.9281	1	3	0	1800	35.9281	1	2	3	6	2100	41.9162	2	2	2100	41.9162	2	2	3.5	2700	53.8922	2	2
7264	1.515	151.5	47.58	21	11	0	2	20.73	1	0	5	1800	37.831	1	3	0	1800	37.831	1	2	3	5	1800	37.831	1	2	1800	37.831	1	2	3	2700	56.7465	2	2
7265	1.587	158.7	62.28	18	11	0	2	24.7283	1	0	5	1800	28.9017	0	3	1	1800	28.9017	0	1	3	6	2100	33.7187	1	2	2100	33.7187	1	2	3.5	2700	43.3526	2	2
7266	1.538	153.8	57.68	19	11	0	2	24.3844	1	0	5	1800	31.2067	1	3	0	1800	31.2067	1	2	3	5	1800	31.2067	1	2	1800	31.2067	1	2	3	2700	46.81	2	2
7267	1.538	153.8	50.14	18	11	0	2	21.1969	1	0	5	1800	35.8995	1	3	0	1800	35.8995	1	2	3	5	1800	35.8995	1	2	1800	35.8995	1	2	3	2700	53.8492	2	2
7269	1.57	157	59.76	21	11	0	2	24.2444	1	0	5	1800	30.1205	1	3	0	1800	30.1205	1	2	3	6	2100	35.1406	1	2	2100	35.1406	1	2	3.5	2700	45.1807	2	2
7270	1.55	155	73	22	11	0	2	30.385	3	1	5	1800	24.6575	0	3	1	2400	32.8767	1	2	4	5	1800	24.6575	0	1	2400	32.8767	1	2	4	2700	36.9863	1	2
7271	1.552	155.2	58.58	18	11	0	2	24.3201	1	0	5	1800	30.7272	1	3	0	1800	30.7272	1	2	3	5	1800	30.7272	1	2	1800	30.7272	1	2	3	2700	46.0908	2	2
7273	1.592	159.2	54.26	20	11	0	2	21.4089	1	0	5	1800	33.1736	1	3	0	1800	33.1736	1	2	3	6	2100	38.7025	1	2	2100	38.7025	1	2	3.5	2700	49.7604	2	2
7274	1.59	159	59.76	19	11	1	2	23.6383	1	0	5	1800	30.1205	1	3	0	1800	30.1205	1	2	3	6	2100	35.1406	1	2	2100	35.1406	1	2	3.5	2700	45.1807	2	2
7275	1.562	156.2	61.66	17	11	1	2	25.2721	2	1	5	1800	29.1923	0	3	1	2400	38.9231	1	2	4	6	2100	34.0577	1	2	2700	43.7885	2	2	4.5	2700	43.7885	2	2
7276	1.51	151	46.72	18	11	0	2	20.4903	1	0	5	1800	38.5274	1	3	0	1800	38.5274	1	2	3	5	1800	38.5274	1	2	1800	38.5274	1	2	3	2700	57.7911	2	2
7277	1.488	148.8	48.54	17	11	0	2	21.9227	1	0	4	1500	30.9023	1	2.5	0	1500	30.9023	1	2	2.5	4	1500	30.9023	1	2	1500	30.9023	1	2	2.5	2250	46.3535	2	2
7278	1.605	160.5	81.28	19	11	0	2	31.5525	3	1	6	2400	29.5276	0	4	1	3000	36.9094	1	2	5	7	2400	29.5276	0	1	3000	36.9094	1	2	5	3600	44.2913	2	2
7279	1.541	154.1	46.74	16	10	0	2	19.6826	1	0	5	1800	38.5109	1	3	0	1800	38.5109	1	2	3	5	1800	38.5109	1	2	1800	38.5109	1	2	3	2700	57.7664	2	2
7280	1.584	158.4	67.46	19	11	0	2	26.8866	2	1	5	1800	26.6825	0	3	1	2400	35.5766	1	2	4	6	2100	31.1296	1	2	2700	40.0237	2	2	4.5	2700	40.0237	2	2
7281	1.569	156.9	76.9	19	11	1	2	31.2378	3	1	5	1800	23.407	0	3	1	2400	31.2094	1	2	4	6	2100	27.3082	0	1	2700	35.1105	1	2	4.5	2700	35.1105	1	2
7282	1.553	155.3	66.22	17	11	1	2	27.4566	2	1	5	1800	27.1821	0	3	1	2400	36.2428	1	2	4	5	1800	27.1821	0	1	2400	36.2428	1	2	4	2700	40.7732	2	2
7283	1.63	163	72.86	17	10	0	2	27.4229	2	1	6	2400	32.9399	1	4	0	3000	41.1749	2	2	5	7	2400	32.9399	1	2	3000	41.1749	2	2	5	3600	49.4098	2	2
7284	1.465	146.5	53.02	21	11	0	2	24.7038	1	0	4	1500	28.2912	0	2.5	1	1500	28.2912	0	1	2.5	4	1500	28.2912	0	1	1500	28.2912	0	1	2.5	2250	42.4368	2	2
7285	1.52	152	58.54	18	11	0	2	25.3376	2	1	5	1800	30.7482	1	3	0	2400	40.9976	2	2	4	5	1800	30.7482	1	2	2400	40.9976	2	2	4	2700	46.1223	2	2
7286	1.57	157	51.34	16	#NULL!	0	2	20.8284	1	0	5	1800	35.0604	1	3	0	1800	35.0604	1	2	3	6	2100	40.9038	2	2	2100	40.9038	2	2	3.5	2700	52.5906	2	2
7287	1.53	153	52.04	19	11	0	2	22.2308	1	0	5	1800	34.5888	1	3	0	1800	34.5888	1	2	3	5	1800	34.5888	1	2	1800	34.5888	1	2	3	2700	51.8832	2	2
7288	1.64	164	89.32	19	11	0	2	33.2094	3	1	6	2400	26.8697	0	4	1	3000	33.5871	1	2	5	7	2400	26.8697	0	1	3000	33.5871	1	2	5	3600	40.3045	2	2
7289	1.52	152	54.3	18	11	1	2	23.5024	1	0	5	1800	33.1492	1	3	0	1800	33.1492	1	2	3	5	1800	33.1492	1	2	1800	33.1492	1	2	3	2700	49.7238	2	2
7290	1.573	157.3	55.56	17	#NULL!	1	2	22.4546	1	0	5	1800	32.3974	1	3	0	1800	32.3974	1	2	3	6	2100	37.797	1	2	2100	37.797	1	2	3.5	2700	48.5961	2	2
7291	1.408	140.8	43.04	20	11	0	2	21.7104	1	0	4	1500	34.8513	1	2.5	0	1500	34.8513	1	2	2.5	4	1500	34.8513	1	2	1500	34.8513	1	2	2.5	2250	52.277	2	2
7292	1.558	155.8	45.68	19	11	0	2	18.8188	1	0	5	1800	39.4046	1	3	0	1800	39.4046	1	2	3	5	1800	39.4046	1	2	1800	39.4046	1	2	3	2700	59.1068	2	2
7293	1.458	145.8	56.9	19	11	0	2	26.7668	2	1	4	1500	26.362	0	2.5	1	2100	36.9069	1	2	3.5	4	1500	26.362	0	1	2100	36.9069	1	2	3.5	2250	39.5431	1	2
7294	1.553	155.3	55.22	19	11	1	2	22.8957	1	0	5	1800	32.5969	1	3	0	1800	32.5969	1	2	3	5	1800	32.5969	1	2	1800	32.5969	1	2	3	2700	48.8953	2	2
7296	1.515	151.5	60.72	17	10	1	2	26.4549	2	1	5	1800	29.6443	0	3	1	2400	39.5257	1	2	4	5	1800	29.6443	0	1	2400	39.5257	1	2	4	2700	44.4664	2	2
7297	1.63	163	65.68	17	11	0	2	24.7205	1	0	6	2400	36.5408	1	4	0	2400	36.5408	1	2	4	7	2400	36.5408	1	2	2400	36.5408	1	2	4	3600	54.8112	2	2
7298	1.532	153.2	79.92	16	11	1	2	34.0516	3	1	5	1800	22.5225	0	3	1	2400	30.03	1	2	4	5	1800	22.5225	0	1	2400	30.03	1	2	4	2700	33.7838	1	2
7299	1.665	166.5	67.28	21	10	0	2	24.2693	1	0	6	2400	35.6718	1	4	0	2400	35.6718	1	2	4	8	2700	40.1308	2	2	2700	40.1308	2	2	4.5	3600	53.5077	2	2
7300	1.67	167	58.66	17	11	0	2	21.0334	1	0	6	2400	40.9137	2	4	0	2400	40.9137	2	2	4	8	2700	46.028	2	2	2700	46.028	2	2	4.5	3600	61.3706	3	3
7301	1.595	159.5	63	19	11	0	2	24.7639	1	0	5	1800	28.5714	0	3	1	1800	28.5714	0	1	3	6	2100	33.3333	1	2	2100	33.3333	1	2	3.5	2700	42.8571	2	2
7302	1.553	155.3	56.36	19	11	0	2	23.3684	1	0	5	1800	31.9375	1	3	0	1800	31.9375	1	2	3	5	1800	31.9375	1	2	1800	31.9375	1	2	3	2700	47.9063	2	2
7304	1.594	159.4	74	19	11	1	2	29.1243	2	1	5	1800	24.3243	0	3	1	2400	32.4324	1	2	4	6	2100	28.3784	0	1	2700	36.4865	1	2	4.5	2700	36.4865	1	2
7305	1.67	167	83.46	19	11	0	2	29.9258	2	1	6	2400	28.7563	0	4	1	3000	35.9454	1	2	5	8	2700	32.3508	1	2	3300	39.5399	1	2	5.5	3600	43.1344	2	2
7306	1.634	163.4	80.72	21	11	#NULL!	2	30.2327	3	1	6	2400	29.7324	0	4	1	3000	37.1655	1	2	5	7	2400	29.7324	0	1	3000	37.1655	1	2	5	3600	44.5986	2	2
7307	1.645	164.5	58.7	21	11	0	2	21.6923	1	0	6	2400	40.8859	2	4	0	2400	40.8859	2	2	4	8	2700	45.9966	2	2	2700	45.9966	2	2	4.5	3600	61.3288	3	3
7308	1.505	150.5	58.02	21	11	0	2	25.6156	2	1	5	1800	31.0238	1	3	0	2400	41.365	2	2	4	5	1800	31.0238	1	2	2400	41.365	2	2	4	2700	46.5357	2	2
7309	1.594	159.4	60.88	20	11	0	2	23.9606	1	0	5	1800	29.5664	0	3	1	1800	29.5664	0	1	3	6	2100	34.4941	1	2	2100	34.4941	1	2	3.5	2700	44.3495	2	2
7310	1.609	160.9	54.78	18	11	0	2	21.1597	1	0	6	2400	43.8116	2	4	0	2400	43.8116	2	2	4	7	2400	43.8116	2	2	2400	43.8116	2	2	4	3600	65.7174	3	3
7311	1.551	155.1	52.88	21	11	0	2	21.982	1	0	5	1800	34.0393	1	3	0	1800	34.0393	1	2	3	5	1800	34.0393	1	2	1800	34.0393	1	2	3	2700	51.059	2	2
7312	1.538	153.8	53.04	19	#NULL!	0	2	22.4229	1	0	5	1800	33.9367	1	3	0	1800	33.9367	1	2	3	5	1800	33.9367	1	2	1800	33.9367	1	2	3	2700	50.905	2	2
7313	1.548	154.8	51.2	17	11	0	2	21.3662	1	0	5	1800	35.1562	1	3	0	1800	35.1562	1	2	3	5	1800	35.1562	1	2	1800	35.1562	1	2	3	2700	52.7344	2	2
7314	1.507	150.7	50.54	17	11	0	2	22.254	1	0	5	1800	35.6154	1	3	0	1800	35.6154	1	2	3	5	1800	35.6154	1	2	1800	35.6154	1	2	3	2700	53.423	2	2
7315	1.568	156.8	76.82	20	#NULL!	0	2	31.2451	3	1	5	1800	23.4314	0	3	1	2400	31.2419	1	2	4	6	2100	27.3366	0	1	2700	35.1471	1	2	4.5	2700	35.1471	1	2
7316	1.484	148.4	51.14	16	10	1	2	23.2216	1	0	4	1500	29.3312	0	2.5	1	1500	29.3312	0	1	2.5	4	1500	29.3312	0	1	1500	29.3312	0	1	2.5	2250	43.9969	2	2
7317	1.64	164	70.94	16	10	1	2	26.3757	2	1	6	2400	33.8314	1	4	0	3000	42.2893	2	2	5	7	2400	33.8314	1	2	3000	42.2893	2	2	5	3600	50.7471	2	2
7318	1.5	150	53.96	19	11	0	2	23.9822	1	0	4	1500	27.7984	0	2.5	1	1500	27.7984	0	1	2.5	4	1500	27.7984	0	1	1500	27.7984	0	1	2.5	2250	41.6976	2	2
7319	1.599	159.9	64.22	16	11	0	2	25.1173	2	1	5	1800	28.0287	0	3	1	2400	37.3715	1	2	4	6	2100	32.7001	1	2	2700	42.043	2	2	4.5	2700	42.043	2	2
7320	1.5	150	42.9	18	11	0	2	19.0667	1	0	4	1500	34.965	1	2.5	0	1500	34.965	1	2	2.5	4	1500	34.965	1	2	1500	34.965	1	2	2.5	2250	52.4476	2	2
7321	1.539	153.9	44.74	16	11	0	2	18.8894	1	0	5	1800	40.2325	2	3	0	1800	40.2325	2	2	3	5	1800	40.2325	2	2	1800	40.2325	2	2	3	2700	60.3487	3	3
7323	1.556	155.6	56.6	19	10	0	2	23.3775	1	0	5	1800	31.8021	1	3	0	1800	31.8021	1	2	3	5	1800	31.8021	1	2	1800	31.8021	1	2	3	2700	47.7032	2	2
7325	1.545	154.5	52	18	10	0	2	21.7844	1	0	5	1800	34.6154	1	3	0	1800	34.6154	1	2	3	5	1800	34.6154	1	2	1800	34.6154	1	2	3	2700	51.9231	2	2
7326	1.552	155.2	61.26	19	10	1	2	25.4328	2	1	5	1800	29.383	0	3	1	2400	39.1773	1	2	4	5	1800	29.383	0	1	2400	39.1773	1	2	4	2700	44.0744	2	2
7327	1.583	158.3	58.42	22	#NULL!	1	2	23.3131	1	0	5	1800	30.8114	1	3	0	1800	30.8114	1	2	3	6	2100	35.9466	1	2	2100	35.9466	1	2	3.5	2700	46.217	2	2
7329	1.557	155.7	68.66	18	11	0	2	28.3222	2	1	5	1800	26.2161	0	3	1	2400	34.9548	1	2	4	5	1800	26.2161	0	1	2400	34.9548	1	2	4	2700	39.3242	1	2
7330	1.646	164.6	76.96	18	11	1	2	28.4057	2	1	6	2400	31.185	1	4	0	3000	38.9813	1	2	5	8	2700	35.0832	1	2	3300	42.8794	2	2	5.5	3600	46.7775	2	2
7331	1.585	158.5	67.76	18	11	0	2	26.9721	2	1	5	1800	26.5643	0	3	1	2400	35.4191	1	2	4	6	2100	30.9917	1	2	2700	39.8465	1	2	4.5	2700	39.8465	1	2
7332	1.592	159.2	48.7	18	11	0	2	19.2151	1	0	5	1800	36.961	1	3	0	1800	36.961	1	2	3	6	2100	43.1211	2	2	2100	43.1211	2	2	3.5	2700	55.4415	2	2
7333	1.63	163	67	17	11	0	2	25.2174	2	1	6	2400	35.8209	1	4	0	3000	44.7761	2	2	5	7	2400	35.8209	1	2	3000	44.7761	2	2	5	3600	53.7313	2	2
7334	1.63	163	57.76	22	11	#NULL!	2	21.7396	1	0	6	2400	41.5512	2	4	0	2400	41.5512	2	2	4	7	2400	41.5512	2	2	2400	41.5512	2	2	4	3600	62.3269	3	3
7335	1.51	151	55.42	18	11	0	2	24.306	1	0	5	1800	32.4792	1	3	0	1800	32.4792	1	2	3	5	1800	32.4792	1	2	1800	32.4792	1	2	3	2700	48.7189	2	2
7336	1.61	161	45.12	17	10	0	2	17.4067	0	0	6	2400	53.1915	2	4	0	2400	53.1915	2	2	4	7	2400	53.1915	2	2	2400	53.1915	2	2	4	3600	79.7872	3	3
7337	1.56	156	49.4	20	10	0	2	20.2991	1	0	5	1800	36.4372	1	3	0	1800	36.4372	1	2	3	5	1800	36.4372	1	2	1800	36.4372	1	2	3	2700	54.6559	2	2
7338	1.583	158.3	67.94	18	11	0	2	27.1121	2	1	5	1800	26.494	0	3	1	2400	35.3253	1	2	4	6	2100	30.9096	1	2	2700	39.7409	1	2	4.5	2700	39.7409	1	2
7339	1.634	163.4	66.88	18	11	0	2	25.0491	2	1	6	2400	35.8852	1	4	0	3000	44.8565	2	2	5	7	2400	35.8852	1	2	3000	44.8565	2	2	5	3600	53.8278	2	2
7340	1.53	153	51.4	18	11	0	2	21.9574	1	0	5	1800	35.0195	1	3	0	1800	35.0195	1	2	3	5	1800	35.0195	1	2	1800	35.0195	1	2	3	2700	52.5292	2	2
7341	1.564	156.4	60.85	17	11	1	2	24.8764	2	1	5	1800	29.5809	0	3	1	2400	39.4412	1	2	4	6	2100	34.5111	1	2	2700	44.3714	2	2	4.5	2700	44.3714	2	2
7342	1.55	155	65.1	17	11	0	2	27.0968	2	1	5	1800	27.6498	0	3	1	2400	36.8664	1	2	4	5	1800	27.6498	0	1	2400	36.8664	1	2	4	2700	41.4747	2	2
7343	1.65	165	63.66	18	#NULL!	0	2	23.3829	1	0	6	2400	37.7003	1	4	0	2400	37.7003	1	2	4	8	2700	42.4128	2	2	2700	42.4128	2	2	4.5	3600	56.5504	2	2
7344	1.621	162.1	62.22	20	11	0	2	23.679	1	0	6	2400	38.5728	1	4	0	2400	38.5728	1	2	4	7	2400	38.5728	1	2	2400	38.5728	1	2	4	3600	57.8592	2	2
7345	1.635	163.5	58.58	18	11	0	2	21.9136	1	0	6	2400	40.9696	2	4	0	2400	40.9696	2	2	4	7	2400	40.9696	2	2	2400	40.9696	2	2	4	3600	61.4544	3	3
7346	1.584	158.4	65.66	20	10	0	2	26.1692	2	1	5	1800	27.414	0	3	1	2400	36.5519	1	2	4	6	2100	31.9829	1	2	2700	41.1209	2	2	4.5	2700	41.1209	2	2
7347	1.633	163.3	67.54	21	11	0	2	25.3273	2	1	6	2400	35.5345	1	4	0	3000	44.4181	2	2	5	7	2400	35.5345	1	2	3000	44.4181	2	2	5	3600	53.3017	2	2
7348	1.647	164.7	67.42	19	11	0	2	24.8543	1	0	6	2400	35.5977	1	4	0	2400	35.5977	1	2	4	8	2700	40.0475	2	2	2700	40.0475	2	2	4.5	3600	53.3966	2	2
7349	1.575	157.5	61.48	16	10	0	2	24.7841	2	1	5	1800	29.2778	0	3	1	2400	39.0371	1	2	4	6	2100	34.1574	1	2	2700	43.9167	2	2	4.5	2700	43.9167	2	2
7350	1.6	160	58.16	17	11	0	2	22.7187	1	0	5	1800	30.9491	1	3	0	1800	30.9491	1	2	3	6	2100	36.1073	1	2	2100	36.1073	1	2	3.5	2700	46.4237	2	2
7351	1.5	150	44.36	16	11	1	2	19.7156	1	0	4	1500	33.8142	1	2.5	0	1500	33.8142	1	2	2.5	4	1500	33.8142	1	2	1500	33.8142	1	2	2.5	2250	50.7214	2	2
7352	1.6	160	64.1	16	11	0	2	25.0391	2	1	5	1800	28.0811	0	3	1	2400	37.4415	1	2	4	6	2100	32.7613	1	2	2700	42.1217	2	2	4.5	2700	42.1217	2	2
7353	1.552	155.2	48.32	21	11	0	2	20.0606	1	0	5	1800	37.2517	1	3	0	1800	37.2517	1	2	3	5	1800	37.2517	1	2	1800	37.2517	1	2	3	2700	55.8775	2	2
7354	1.585	158.5	64.12	20	11	1	2	25.5232	2	1	5	1800	28.0724	0	3	1	2400	37.4298	1	2	4	6	2100	32.7511	1	2	2700	42.1085	2	2	4.5	2700	42.1085	2	2
7355	1.568	156.8	59.04	20	11	1	2	24.0134	1	0	5	1800	30.4878	1	3	0	1800	30.4878	1	2	3	6	2100	35.5691	1	2	2100	35.5691	1	2	3.5	2700	45.7317	2	2
7356	1.55	155	68.9	22	11	1	2	28.6785	2	1	5	1800	26.1248	0	3	1	2400	34.8331	1	2	4	5	1800	26.1248	0	1	2400	34.8331	1	2	4	2700	39.1872	1	2
7357	1.51	151	61	17	11	0	2	26.7532	2	1	5	1800	29.5082	0	3	1	2400	39.3443	1	2	4	5	1800	29.5082	0	1	2400	39.3443	1	2	4	2700	44.2623	2	2
7358	1.521	152.1	60.9	17	11	1	2	26.3244	2	1	5	1800	29.5567	0	3	1	2400	39.4089	1	2	4	5	1800	29.5567	0	1	2400	39.4089	1	2	4	2700	44.335	2	2
7359	1.55	155	54.2	18	11	1	2	22.5598	1	0	5	1800	33.2103	1	3	0	1800	33.2103	1	2	3	5	1800	33.2103	1	2	1800	33.2103	1	2	3	2700	49.8155	2	2
7360	1.61	161	57.8	19	11	0	2	22.2985	1	0	6	2400	41.5225	2	4	0	2400	41.5225	2	2	4	7	2400	41.5225	2	2	2400	41.5225	2	2	4	3600	62.2837	3	3
7361	1.592	159.2	72.5	17	10	1	2	28.6057	2	1	5	1800	24.8276	0	3	1	2400	33.1034	1	2	4	6	2100	28.9655	0	1	2700	37.2414	1	2	4.5	2700	37.2414	1	2
7362	1.495	149.5	54.84	17	10	0	2	24.5366	1	0	4	1500	27.3523	0	2.5	1	1500	27.3523	0	1	2.5	4	1500	27.3523	0	1	1500	27.3523	0	1	2.5	2250	41.0284	2	2
7363	1.566	156.6	69.44	19	11	1	2	28.3156	2	1	5	1800	25.9217	0	3	1	2400	34.5622	1	2	4	6	2100	30.2419	1	2	2700	38.8825	1	2	4.5	2700	38.8825	1	2
7365	1.57	157	57.6	18	10	0	2	23.3681	1	0	5	1800	31.25	1	3	0	1800	31.25	1	2	3	6	2100	36.4583	1	2	2100	36.4583	1	2	3.5	2700	46.875	2	2
7366	1.483	148.3	60.42	16	10	0	2	27.4725	2	1	4	1500	24.8262	0	2.5	1	2100	34.7567	1	2	3.5	4	1500	24.8262	0	1	2100	34.7567	1	2	3.5	2250	37.2393	1	2
7367	1.565	156.5	53.88	18	10	0	2	21.9988	1	0	5	1800	33.4076	1	3	0	1800	33.4076	1	2	3	6	2100	38.9755	1	2	2100	38.9755	1	2	3.5	2700	50.1114	2	2
7368	1.388	138.8	47.14	20	11	0	2	24.4687	1	0	4	1500	31.8201	1	2.5	0	1500	31.8201	1	2	2.5	4	1500	31.8201	1	2	1500	31.8201	1	2	2.5	2250	47.7302	2	2
7369	1.58	158	72.82	17	#NULL!	1	2	29.17	2	1	5	1800	24.7185	0	3	1	2400	32.958	1	2	4	6	2100	28.8382	0	1	2700	37.0777	1	2	4.5	2700	37.0777	1	2
7370	1.6	160	90.32	19	11	0	2	35.2812	3	1	5	1800	19.9291	0	3	1	2400	26.5722	0	1	4	6	2100	23.2507	0	1	2700	29.8937	0	1	4.5	2700	29.8937	0	1
7371	1.54	154	50.02	19	11	1	2	21.0912	1	0	5	1800	35.9856	1	3	0	1800	35.9856	1	2	3	5	1800	35.9856	1	2	1800	35.9856	1	2	3	2700	53.9784	2	2
7372	1.63	163	72.52	21	#NULL!	0	2	27.295	2	1	6	2400	33.0943	1	4	0	3000	41.3679	2	2	5	7	2400	33.0943	1	2	3000	41.3679	2	2	5	3600	49.6415	2	2
7373	1.59	159	77.58	17	11	0	2	30.6871	3	1	5	1800	23.2019	0	3	1	2400	30.9358	1	2	4	6	2100	27.0688	0	1	2700	34.8028	1	2	4.5	2700	34.8028	1	2
7374	1.65	165	62.02	18	11	1	2	22.7805	1	0	6	2400	38.6972	1	4	0	2400	38.6972	1	2	4	8	2700	43.5343	2	2	2700	43.5343	2	2	4.5	3600	58.0458	2	2
7375	1.672	167.2	89.64	23	#NULL!	1	2	32.0649	3	1	6	2400	26.7738	0	4	1	3000	33.4672	1	2	5	8	2700	30.1205	1	2	3300	36.8139	1	2	5.5	3600	40.1606	2	2
7377	1.525	152.5	50.68	17	11	0	2	21.792	1	0	5	1800	35.517	1	3	0	1800	35.517	1	2	3	5	1800	35.517	1	2	1800	35.517	1	2	3	2700	53.2755	2	2
7378	1.648	164.8	61.94	17	11	1	2	22.8064	1	0	6	2400	38.7472	1	4	0	2400	38.7472	1	2	4	8	2700	43.5906	2	2	2700	43.5906	2	2	4.5	3600	58.1208	2	2
7379	1.58	158	59.34	17	11	1	2	23.7702	1	0	5	1800	30.3337	1	3	0	1800	30.3337	1	2	3	6	2100	35.3893	1	2	2100	35.3893	1	2	3.5	2700	45.5005	2	2
7380	1.544	154.4	63.44	17	10	1	2	26.6115	2	1	5	1800	28.3733	0	3	1	2400	37.831	1	2	4	5	1800	28.3733	0	1	2400	37.831	1	2	4	2700	42.5599	2	2
7381	1.504	150.4	55.46	19	11	1	2	24.518	1	0	5	1800	32.4558	1	3	0	1800	32.4558	1	2	3	5	1800	32.4558	1	2	1800	32.4558	1	2	3	2700	48.6837	2	2
7382	1.7	170	63.04	19	11	0	2	21.8131	1	0	6	2400	38.0711	1	4	0	2400	38.0711	1	2	4	8	2700	42.8299	2	2	2700	42.8299	2	2	4.5	3600	57.1066	2	2
7383	1.553	155.3	46.08	17	10	#NULL!	2	19.106	1	0	5	1800	39.0625	1	3	0	1800	39.0625	1	2	3	5	1800	39.0625	1	2	1800	39.0625	1	2	3	2700	58.5938	2	2
7384	1.613	161.3	61.24	16	10	0	2	23.5378	1	0	6	2400	39.1901	1	4	0	2400	39.1901	1	2	4	7	2400	39.1901	1	2	2400	39.1901	1	2	4	3600	58.7851	2	2
7385	1.575	157.5	51.42	17	10	1	2	20.7286	1	0	5	1800	35.0058	1	3	0	1800	35.0058	1	2	3	6	2100	40.8401	2	2	2100	40.8401	2	2	3.5	2700	52.5088	2	2
7386	1.536	153.6	46.44	19	11	0	2	19.6838	1	0	5	1800	38.7597	1	3	0	1800	38.7597	1	2	3	5	1800	38.7597	1	2	1800	38.7597	1	2	3	2700	58.1395	2	2
7387	1.579	157.9	67.1	19	11	0	2	26.9128	2	1	5	1800	26.8256	0	3	1	2400	35.7675	1	2	4	6	2100	31.2966	1	2	2700	40.2385	2	2	4.5	2700	40.2385	2	2
7388	1.58	158	63.58	17	11	0	2	25.4687	2	1	5	1800	28.3108	0	3	1	2400	37.7477	1	2	4	6	2100	33.0293	1	2	2700	42.4662	2	2	4.5	2700	42.4662	2	2
7389	1.532	153.2	50.62	20	11	0	2	21.5677	1	0	5	1800	35.5591	1	3	0	1800	35.5591	1	2	3	5	1800	35.5591	1	2	1800	35.5591	1	2	3	2700	53.3386	2	2
7390	1.502	150.2	56.32	17	10	1	2	24.9645	2	1	5	1800	31.9602	1	3	0	2400	42.6136	2	2	4	5	1800	31.9602	1	2	2400	42.6136	2	2	4	2700	47.9403	2	2
7391	1.529	152.9	59.68	18	10	0	2	25.5278	2	1	5	1800	30.1609	1	3	0	2400	40.2145	2	2	4	5	1800	30.1609	1	2	2400	40.2145	2	2	4	2700	45.2413	2	2
7392	1.494	149.4	48.62	17	10	0	2	21.7828	1	0	4	1500	30.8515	1	2.5	0	1500	30.8515	1	2	2.5	4	1500	30.8515	1	2	1500	30.8515	1	2	2.5	2250	46.2773	2	2
7393	1.503	150.3	52.82	19	11	0	2	23.3819	1	0	5	1800	34.078	1	3	0	1800	34.078	1	2	3	5	1800	34.078	1	2	1800	34.078	1	2	3	2700	51.117	2	2
7394	1.642	164.2	74.88	16	11	0	2	27.7728	2	1	6	2400	32.0513	1	4	0	3000	40.0641	2	2	5	8	2700	36.0577	1	2	3300	44.0705	2	2	5.5	3600	48.0769	2	2
7395	1.562	156.2	68.72	17	11	0	2	28.1657	2	1	5	1800	26.1932	0	3	1	2400	34.9243	1	2	4	6	2100	30.5588	1	2	2700	39.2899	1	2	4.5	2700	39.2899	1	2
7396	1.485	148.5	53.48	19	11	0	2	24.2515	1	0	4	1500	28.0479	0	2.5	1	1500	28.0479	0	1	2.5	4	1500	28.0479	0	1	1500	28.0479	0	1	2.5	2250	42.0718	2	2
7397	1.646	164.6	76.24	20	11	0	2	28.1399	2	1	6	2400	31.4795	1	4	0	3000	39.3494	1	2	5	8	2700	35.4145	1	2	3300	43.2844	2	2	5.5	3600	47.2193	2	2
7398	1.65	165	72.96	18	11	0	2	26.7989	2	1	6	2400	32.8947	1	4	0	3000	41.1184	2	2	5	8	2700	37.0066	1	2	3300	45.2303	2	2	5.5	3600	49.3421	2	2
7399	1.63	163	68.38	20	11	0	2	25.7368	2	1	6	2400	35.098	1	4	0	3000	43.8725	2	2	5	7	2400	35.098	1	2	3000	43.8725	2	2	5	3600	52.647	2	2
7400	1.625	162.5	72.6	20	11	0	2	27.4935	2	1	6	2400	33.0579	1	4	0	3000	41.3223	2	2	5	7	2400	33.0579	1	2	3000	41.3223	2	2	5	3600	49.5868	2	2
7401	1.62	162	57.4	16	11	0	2	21.8717	1	0	6	2400	41.8118	2	4	0	2400	41.8118	2	2	4	7	2400	41.8118	2	2	2400	41.8118	2	2	4	3600	62.7178	3	3
7402	1.516	151.6	46.92	22	#NULL!	0	2	20.4155	1	0	5	1800	38.3632	1	3	0	1800	38.3632	1	2	3	5	1800	38.3632	1	2	1800	38.3632	1	2	3	2700	57.5448	2	2
7403	1.536	153.6	65.3	18	10	0	2	27.6777	2	1	5	1800	27.5651	0	3	1	2400	36.7534	1	2	4	5	1800	27.5651	0	1	2400	36.7534	1	2	4	2700	41.3476	2	2
7404	1.653	165.3	110.7	20	#NULL!	0	2	40.5137	3	1	6	2400	21.6802	0	4	1	3000	27.1003	0	1	5	8	2700	24.3902	0	1	3300	29.8103	0	1	5.5	3600	32.5203	1	2
7405	1.571	157.1	73.3	19	11	0	2	29.6997	2	1	5	1800	24.5566	0	3	1	2400	32.7422	1	2	4	6	2100	28.6494	0	1	2700	36.8349	1	2	4.5	2700	36.8349	1	2
7406	1.593	159.3	69.38	16	10	0	2	27.3403	2	1	5	1800	25.9441	0	3	1	2400	34.5921	1	2	4	6	2100	30.2681	1	2	2700	38.9161	1	2	4.5	2700	38.9161	1	2
7407	1.648	164.8	50.7	18	10	0	2	18.6678	1	0	6	2400	47.3373	2	4	0	2400	47.3373	2	2	4	8	2700	53.2544	2	2	2700	53.2544	2	2	4.5	3600	71.0059	3	3
7408	1.474	147.4	47.82	17	10	0	2	22.0097	1	0	4	1500	31.3676	1	2.5	0	1500	31.3676	1	2	2.5	4	1500	31.3676	1	2	1500	31.3676	1	2	2.5	2250	47.0514	2	2
7409	1.55	155	53.6	16	10	0	2	22.3101	1	0	5	1800	33.5821	1	3	0	1800	33.5821	1	2	3	5	1800	33.5821	1	2	1800	33.5821	1	2	3	2700	50.3731	2	2
7411	1.592	159.2	53.14	17	10	0	2	20.967	1	0	5	1800	33.8728	1	3	0	1800	33.8728	1	2	3	6	2100	39.5183	1	2	2100	39.5183	1	2	3.5	2700	50.8092	2	2
7412	1.605	160.5	71.62	16	11	0	2	27.8025	2	1	6	2400	33.5102	1	4	0	3000	41.8877	2	2	5	7	2400	33.5102	1	2	3000	41.8877	2	2	5	3600	50.2653	2	2
7413	1.57	157	48.94	19	11	0	2	19.8548	1	0	5	1800	36.7797	1	3	0	1800	36.7797	1	2	3	6	2100	42.9097	2	2	2100	42.9097	2	2	3.5	2700	55.1696	2	2
7414	1.59	159	46.94	19	10	0	2	18.5673	1	0	5	1800	38.3468	1	3	0	1800	38.3468	1	2	3	6	2100	44.738	2	2	2100	44.738	2	2	3.5	2700	57.5202	2	2
7415	1.585	158.5	52.22	20	11	1	2	20.7864	1	0	5	1800	34.4696	1	3	0	1800	34.4696	1	2	3	6	2100	40.2145	2	2	2100	40.2145	2	2	3.5	2700	51.7043	2	2
7416	1.476	147.6	71.58	18	11	1	2	32.8563	3	1	4	1500	20.9556	0	2.5	1	2100	29.3378	0	1	3.5	4	1500	20.9556	0	1	2100	29.3378	0	1	3.5	2250	31.4334	1	2
7418	1.465	146.5	55.3	17	10	0	2	25.7662	2	1	4	1500	27.1248	0	2.5	1	2100	37.9747	1	2	3.5	4	1500	27.1248	0	1	2100	37.9747	1	2	3.5	2250	40.6872	2	2
7419	1.8	180	79.4	17	10	0	2	24.5062	1	0	7	3000	37.7834	1	5	0	3000	37.7834	1	2	5	9	3000	37.7834	1	2	3000	37.7834	1	2	5	4500	56.6751	2	2
7420	1.542	154.2	49.36	18	11	0	2	20.759	1	0	5	1800	36.4668	1	3	0	1800	36.4668	1	2	3	5	1800	36.4668	1	2	1800	36.4668	1	2	3	2700	54.7002	2	2
7421	1.515	151.5	48.52	18	11	0	2	21.1395	1	0	5	1800	37.0981	1	3	0	1800	37.0981	1	2	3	5	1800	37.0981	1	2	1800	37.0981	1	2	3	2700	55.6472	2	2
7422	1.47	147	66.38	22	11	0	2	30.7187	3	1	4	1500	22.5972	0	2.5	1	2100	31.636	1	2	3.5	4	1500	22.5972	0	1	2100	31.636	1	2	3.5	2250	33.8958	1	2
7423	1.575	157.5	62.66	21	11	0	2	25.2598	2	1	5	1800	28.7265	0	3	1	2400	38.3019	1	2	4	6	2100	33.5142	1	2	2700	43.0897	2	2	4.5	2700	43.0897	2	2
7424	1.585	158.5	58.98	23	11	0	2	23.4772	1	0	5	1800	30.5188	1	3	0	1800	30.5188	1	2	3	6	2100	35.6053	1	2	2100	35.6053	1	2	3.5	2700	45.7782	2	2
7427	1.63	163	78.4	20	10	0	2	29.5081	2	1	6	2400	30.6122	1	4	0	3000	38.2653	1	2	5	7	2400	30.6122	1	2	3000	38.2653	1	2	5	3600	45.9184	2	2
7428	1.54	154	62.16	21	11	0	2	26.2102	2	1	5	1800	28.9575	0	3	1	2400	38.61	1	2	4	5	1800	28.9575	0	1	2400	38.61	1	2	4	2700	43.4363	2	2
7429	1.527	152.7	64	20	10	0	2	27.4474	2	1	5	1800	28.125	0	3	1	2400	37.5	1	2	4	5	1800	28.125	0	1	2400	37.5	1	2	4	2700	42.1875	2	2
7430	1.552	155.2	50.46	17	10	0	2	20.949	1	0	5	1800	35.6718	1	3	0	1800	35.6718	1	2	3	5	1800	35.6718	1	2	1800	35.6718	1	2	3	2700	53.5077	2	2
7431	1.546	154.6	50.5	18	11	0	2	21.1287	1	0	5	1800	35.6436	1	3	0	1800	35.6436	1	2	3	5	1800	35.6436	1	2	1800	35.6436	1	2	3	2700	53.4653	2	2
7433	1.53	153	40.42	22	10	0	2	17.2669	0	0	5	1800	44.5324	2	3	0	1800	44.5324	2	2	3	5	1800	44.5324	2	2	1800	44.5324	2	2	3	2700	66.7986	3	3
7434	1.58	158	67.22	19	11	0	2	26.9268	2	1	5	1800	26.7777	0	3	1	2400	35.7037	1	2	4	6	2100	31.2407	1	2	2700	40.1666	2	2	4.5	2700	40.1666	2	2
7435	1.52	152	47.98	20	10	0	2	20.767	1	0	5	1800	37.5156	1	3	0	1800	37.5156	1	2	3	5	1800	37.5156	1	2	1800	37.5156	1	2	3	2700	56.2734	2	2
7436	1.46	146	44.96	18	11	0	2	21.0921	1	0	4	1500	33.363	1	2.5	0	1500	33.363	1	2	2.5	4	1500	33.363	1	2	1500	33.363	1	2	2.5	2250	50.0445	2	2
7437	1.51	151	53.34	20	11	0	2	23.3937	1	0	5	1800	33.7458	1	3	0	1800	33.7458	1	2	3	5	1800	33.7458	1	2	1800	33.7458	1	2	3	2700	50.6187	2	2
7438	1.605	160.5	74.86	22	10	0	2	29.0603	2	1	6	2400	32.0598	1	4	0	3000	40.0748	2	2	5	7	2400	32.0598	1	2	3000	40.0748	2	2	5	3600	48.0898	2	2
7439	1.607	160.7	59.72	18	11	0	2	23.1253	1	0	6	2400	40.1875	2	4	0	2400	40.1875	2	2	4	7	2400	40.1875	2	2	2400	40.1875	2	2	4	3600	60.2813	3	3
7440	1.63	163	60.72	19	11	0	2	22.8537	1	0	6	2400	39.5257	1	4	0	2400	39.5257	1	2	4	7	2400	39.5257	1	2	2400	39.5257	1	2	4	3600	59.2885	2	2
7441	1.53	153	40.14	20	10	0	2	17.1473	0	0	5	1800	44.843	2	3	0	1800	44.843	2	2	3	5	1800	44.843	2	2	1800	44.843	2	2	3	2700	67.2646	3	3
7442	1.52	152	56.38	19	11	0	2	24.4027	1	0	5	1800	31.9262	1	3	0	1800	31.9262	1	2	3	5	1800	31.9262	1	2	1800	31.9262	1	2	3	2700	47.8893	2	2
7443	1.553	155.3	62.5	20	11	0	2	25.9142	2	1	5	1800	28.8	0	3	1	2400	38.4	1	2	4	5	1800	28.8	0	1	2400	38.4	1	2	4	2700	43.2	2	2
7444	1.605	160.5	58.46	23	11	0	2	22.6939	1	0	6	2400	41.0537	2	4	0	2400	41.0537	2	2	4	7	2400	41.0537	2	2	2400	41.0537	2	2	4	3600	61.5806	3	3
7446	1.461	146.1	50.42	20	10	0	2	23.6212	1	0	4	1500	29.7501	0	2.5	1	1500	29.7501	0	1	2.5	4	1500	29.7501	0	1	1500	29.7501	0	1	2.5	2250	44.6251	2	2
7447	1.546	154.6	50.92	20	#NULL!	1	2	21.3044	1	0	5	1800	35.3496	1	3	0	1800	35.3496	1	2	3	5	1800	35.3496	1	2	1800	35.3496	1	2	3	2700	53.0244	2	2
7448	1.565	156.5	51.18	17	10	0	2	20.8964	1	0	5	1800	35.17	1	3	0	1800	35.17	1	2	3	6	2100	41.0317	2	2	2100	41.0317	2	2	3.5	2700	52.755	2	2
7449	1.54	154	50.8	16	10	0	2	21.4201	1	0	5	1800	35.4331	1	3	0	1800	35.4331	1	2	3	5	1800	35.4331	1	2	1800	35.4331	1	2	3	2700	53.1496	2	2
7450	1.596	159.6	78.06	18	11	0	2	30.6452	3	1	5	1800	23.0592	0	3	1	2400	30.7456	1	2	4	6	2100	26.9024	0	1	2700	34.5888	1	2	4.5	2700	34.5888	1	2
7451	1.56	156	56.26	17	11	0	2	23.118	1	0	5	1800	31.9943	1	3	0	1800	31.9943	1	2	3	5	1800	31.9943	1	2	1800	31.9943	1	2	3	2700	47.9915	2	2
7452	1.496	149.6	52.32	20	10	0	2	23.3778	1	0	4	1500	28.6697	0	2.5	1	1500	28.6697	0	1	2.5	4	1500	28.6697	0	1	1500	28.6697	0	1	2.5	2250	43.0046	2	2
7453	1.628	162.8	53.24	20	11	1	2	20.0877	1	0	6	2400	45.0789	2	4	0	2400	45.0789	2	2	4	7	2400	45.0789	2	2	2400	45.0789	2	2	4	3600	67.6183	3	3
7454	1.631	163.1	63.92	20	11	0	2	24.0286	1	0	6	2400	37.5469	1	4	0	2400	37.5469	1	2	4	7	2400	37.5469	1	2	2400	37.5469	1	2	4	3600	56.3204	2	2
7455	1.641	164.1	55.84	20	11	0	2	20.7362	1	0	6	2400	42.9799	2	4	0	2400	42.9799	2	2	4	8	2700	48.3524	2	2	2700	48.3524	2	2	4.5	3600	64.4699	3	3
7456	1.551	155.1	62.1	18	10	0	2	25.8148	2	1	5	1800	28.9855	0	3	1	2400	38.6473	1	2	4	5	1800	28.9855	0	1	2400	38.6473	1	2	4	2700	43.4783	2	2
7457	1.58	158	80.28	18	11	0	2	32.1583	3	1	5	1800	22.4215	0	3	1	2400	29.8954	0	1	4	6	2100	26.1584	0	1	2700	33.6323	1	2	4.5	2700	33.6323	1	2
7459	1.61	161	55.48	18	10	0	2	21.4035	1	0	6	2400	43.2588	2	4	0	2400	43.2588	2	2	4	7	2400	43.2588	2	2	2400	43.2588	2	2	4	3600	64.8882	3	3
7460	1.477	147.7	59.38	16	10	0	2	27.2194	2	1	4	1500	25.261	0	2.5	1	2100	35.3654	1	2	3.5	4	1500	25.261	0	1	2100	35.3654	1	2	3.5	2250	37.8915	1	2
7461	1.571	157.1	73.88	16	10	1	2	29.9347	3	1	5	1800	24.3638	0	3	1	2400	32.4851	1	2	4	6	2100	28.4245	0	1	2700	36.5457	1	2	4.5	2700	36.5457	1	2
7462	1.714	171.4	105.1	19	10	0	2	35.7751	3	1	6	2400	22.8354	0	4	1	3000	28.5442	0	1	5	8	2700	25.6898	0	1	3300	31.3987	1	2	5.5	3600	34.2531	1	2
7463	1.653	165.3	53.98	16	11	1	2	19.7555	1	0	6	2400	44.4609	2	4	0	2400	44.4609	2	2	4	8	2700	50.0185	2	2	2700	50.0185	2	2	4.5	3600	66.6914	3	3
7464	1.62	162	60.52	17	10	0	2	23.0605	1	0	6	2400	39.6563	1	4	0	2400	39.6563	1	2	4	7	2400	39.6563	1	2	2400	39.6563	1	2	4	3600	59.4845	2	2
7465	1.516	151.6	77.08	19	#NULL!	1	2	33.5385	3	1	5	1800	23.3524	0	3	1	2400	31.1365	1	2	4	5	1800	23.3524	0	1	2400	31.1365	1	2	4	2700	35.0285	1	2
7466	1.48	148	52.74	20	10	0	2	24.0778	1	0	4	1500	28.4414	0	2.5	1	1500	28.4414	0	1	2.5	4	1500	28.4414	0	1	1500	28.4414	0	1	2.5	2250	42.6621	2	2
7467	1.521	152.1	55.2	19	10	0	2	23.8606	1	0	5	1800	32.6087	1	3	0	1800	32.6087	1	2	3	5	1800	32.6087	1	2	1800	32.6087	1	2	3	2700	48.913	2	2
7468	1.545	154.5	79.26	22	#NULL!	1	2	33.2045	3	1	5	1800	22.7101	0	3	1	2400	30.2801	1	2	4	5	1800	22.7101	0	1	2400	30.2801	1	2	4	2700	34.0651	1	2
7469	1.536	153.6	48.98	17	10	0	2	20.7604	1	0	5	1800	36.7497	1	3	0	1800	36.7497	1	2	3	5	1800	36.7497	1	2	1800	36.7497	1	2	3	2700	55.1245	2	2
7470	1.566	156.6	56.28	19	10	0	2	22.9494	1	0	5	1800	31.9829	1	3	0	1800	31.9829	1	2	3	6	2100	37.3134	1	2	2100	37.3134	1	2	3.5	2700	47.9744	2	2
7471	1.566	156.6	56.28	20	#NULL!	0	2	22.9494	1	0	5	1800	31.9829	1	3	0	1800	31.9829	1	2	3	6	2100	37.3134	1	2	2100	37.3134	1	2	3.5	2700	47.9744	2	2
7472	1.56	156	66.56	19	10	0	2	27.3504	2	1	5	1800	27.0433	0	3	1	2400	36.0577	1	2	4	5	1800	27.0433	0	1	2400	36.0577	1	2	4	2700	40.5649	2	2
7473	1.566	156.6	45	19	11	0	2	18.3497	0	0	5	1800	40	1	3	0	1800	40	1	2	3	6	2100	46.6667	2	2	2100	46.6667	2	2	3.5	2700	60	2	2
7474	1.455	145.5	62.4	17	10	0	2	29.4753	2	1	4	1500	24.0385	0	2.5	1	2100	33.6538	1	2	3.5	4	1500	24.0385	0	1	2100	33.6538	1	2	3.5	2250	36.0577	1	2
7475	1.634	163.4	66.74	21	10	0	2	24.9967	1	0	6	2400	35.9604	1	4	0	2400	35.9604	1	2	4	7	2400	35.9604	1	2	2400	35.9604	1	2	4	3600	53.9407	2	2
7476	1.567	156.7	65.82	20	10	1	2	26.8053	2	1	5	1800	27.3473	0	3	1	2400	36.4631	1	2	4	6	2100	31.9052	1	2	2700	41.021	2	2	4.5	2700	41.021	2	2
7477	1.668	166.8	61	21	10	1	2	21.9249	1	0	6	2400	39.3443	1	4	0	2400	39.3443	1	2	4	8	2700	44.2623	2	2	2700	44.2623	2	2	4.5	3600	59.0164	2	2
7478	1.722	172.2	67.7	18	11	0	2	22.8309	1	0	6	2400	35.4505	1	4	0	2400	35.4505	1	2	4	8	2700	39.8818	1	2	2700	39.8818	1	2	4.5	3600	53.1758	2	2
7479	1.662	166.2	62.72	19	11	1	2	22.7062	1	0	6	2400	38.2653	1	4	0	2400	38.2653	1	2	4	8	2700	43.0485	2	2	2700	43.0485	2	2	4.5	3600	57.398	2	2
7480	1.602	160.2	61.02	23	11	0	2	23.7765	1	0	6	2400	39.3314	1	4	0	2400	39.3314	1	2	4	7	2400	39.3314	1	2	2400	39.3314	1	2	4	3600	58.9971	2	2
7481	1.588	158.8	48.28	18	11	1	2	19.1455	1	0	5	1800	37.2825	1	3	0	1800	37.2825	1	2	3	6	2100	43.4963	2	2	2100	43.4963	2	2	3.5	2700	55.9238	2	2
7482	1.55	155	52.54	17	11	1	2	21.8689	1	0	5	1800	34.2596	1	3	0	1800	34.2596	1	2	3	5	1800	34.2596	1	2	1800	34.2596	1	2	3	2700	51.3894	2	2
7483	1.72	172	76.14	22	#NULL!	0	2	25.7369	2	1	6	2400	31.5209	1	4	0	3000	39.4011	1	2	5	8	2700	35.461	1	2	3300	43.3412	2	2	5.5	3600	47.2813	2	2
7484	1.633	163.3	97.8	20	11	0	2	36.6747	3	1	6	2400	24.5399	0	4	1	3000	30.6748	1	2	5	7	2400	24.5399	0	1	3000	30.6748	1	2	5	3600	36.8098	1	2
7485	1.514	151.4	56.52	20	11	0	2	24.6576	1	0	5	1800	31.8471	1	3	0	1800	31.8471	1	2	3	5	1800	31.8471	1	2	1800	31.8471	1	2	3	2700	47.7707	2	2
7486	1.563	156.3	64.26	21	10	0	2	26.3041	2	1	5	1800	28.0112	0	3	1	2400	37.3483	1	2	4	6	2100	32.6797	1	2	2700	42.0168	2	2	4.5	2700	42.0168	2	2
7487	1.498	149.8	70.4	17	11	0	2	31.3725	3	1	4	1500	21.3068	0	2.5	1	2100	29.8295	0	1	3.5	4	1500	21.3068	0	1	2100	29.8295	0	1	3.5	2250	31.9602	1	2
7488	1.548	154.8	86.52	19	12	0	2	36.1056	3	1	5	1800	20.8044	0	3	1	2400	27.7393	0	1	4	5	1800	20.8044	0	1	2400	27.7393	0	1	4	2700	31.2067	1	2
7489	1.59	159	62.24	18	11	0	2	24.6193	1	0	5	1800	28.9203	0	3	1	1800	28.9203	0	1	3	6	2100	33.7404	1	2	2100	33.7404	1	2	3.5	2700	43.3805	2	2
7490	1.551	155.1	51.82	19	11	1	2	21.5414	1	0	5	1800	34.7356	1	3	0	1800	34.7356	1	2	3	5	1800	34.7356	1	2	1800	34.7356	1	2	3	2700	52.1034	2	2
7491	1.655	165.5	78.86	18	11	0	2	28.7913	2	1	6	2400	30.4337	1	4	0	3000	38.0421	1	2	5	8	2700	34.2379	1	2	3300	41.8463	2	2	5.5	3600	45.6505	2	2
7494	1.512	151.2	64.18	21	12	0	2	28.0735	2	1	5	1800	28.0461	0	3	1	2400	37.3948	1	2	4	5	1800	28.0461	0	1	2400	37.3948	1	2	4	2700	42.0692	2	2
7495	1.614	161.4	69.4	20	12	1	2	26.6411	2	1	6	2400	34.5821	1	4	0	3000	43.2277	2	2	5	7	2400	34.5821	1	2	3000	43.2277	2	2	5	3600	51.8732	2	2
7496	1.616	161.6	68.98	18	#NULL!	0	2	26.4144	2	1	6	2400	34.7927	1	4	0	3000	43.4909	2	2	5	7	2400	34.7927	1	2	3000	43.4909	2	2	5	3600	52.189	2	2
7497	1.555	155.5	55.84	20	#NULL!	0	2	23.0932	1	0	5	1800	32.235	1	3	0	1800	32.235	1	2	3	5	1800	32.235	1	2	1800	32.235	1	2	3	2700	48.3524	2	2
7498	1.63	163	61.16	20	12	0	2	23.0193	1	0	6	2400	39.2413	1	4	0	2400	39.2413	1	2	4	7	2400	39.2413	1	2	2400	39.2413	1	2	4	3600	58.862	2	2
7499	1.55	155	62.94	20	#NULL!	0	2	26.1977	2	1	5	1800	28.5987	0	3	1	2400	38.1316	1	2	4	5	1800	28.5987	0	1	2400	38.1316	1	2	4	2700	42.898	2	2
7500	1.51	151	74.04	20	12	0	2	32.4723	3	1	5	1800	24.3112	0	3	1	2400	32.4149	1	2	4	5	1800	24.3112	0	1	2400	32.4149	1	2	4	2700	36.4668	1	2
7501	1.522	152.2	46.18	19	#NULL!	1	2	19.9354	1	0	5	1800	38.9779	1	3	0	1800	38.9779	1	2	3	5	1800	38.9779	1	2	1800	38.9779	1	2	3	2700	58.4669	2	2
7502	1.612	161.2	49.72	21	10	0	2	19.1338	1	0	6	2400	48.2703	2	4	0	2400	48.2703	2	2	4	7	2400	48.2703	2	2	2400	48.2703	2	2	4	3600	72.4055	3	3
7503	1.63	163	75.9	17	#NULL!	0	2	28.5671	2	1	6	2400	31.6206	1	4	0	3000	39.5257	1	2	5	7	2400	31.6206	1	2	3000	39.5257	1	2	5	3600	47.4308	2	2
7504	1.633	163.3	67.5	21	12	1	2	25.3123	2	1	6	2400	35.5556	1	4	0	3000	44.4444	2	2	5	7	2400	35.5556	1	2	3000	44.4444	2	2	5	3600	53.3333	2	2
7505	1.545	154.5	60.3	17	11	0	2	25.2616	2	1	5	1800	29.8507	0	3	1	2400	39.801	1	2	4	5	1800	29.8507	0	1	2400	39.801	1	2	4	2700	44.7761	2	2
7506	1.572	157.2	57.12	18	11	1	2	23.1144	1	0	5	1800	31.5126	1	3	0	1800	31.5126	1	2	3	6	2100	36.7647	1	2	2100	36.7647	1	2	3.5	2700	47.2689	2	2
7507	1.64	164	49.98	19	11	0	2	18.5827	1	0	6	2400	48.0192	2	4	0	2400	48.0192	2	2	4	7	2400	48.0192	2	2	2400	48.0192	2	2	4	3600	72.0288	3	3
7508	1.52	152	52.08	20	11	0	2	22.5416	1	0	5	1800	34.5622	1	3	0	1800	34.5622	1	2	3	5	1800	34.5622	1	2	1800	34.5622	1	2	3	2700	51.8433	2	2
7509	1.5	150	58.16	16	11	0	2	25.8489	2	1	4	1500	25.7909	0	2.5	1	2100	36.1073	1	2	3.5	4	1500	25.7909	0	1	2100	36.1073	1	2	3.5	2250	38.6864	1	2
7510	1.455	145.5	51.06	20	10	0	2	24.1188	1	0	4	1500	29.3772	0	2.5	1	1500	29.3772	0	1	2.5	4	1500	29.3772	0	1	1500	29.3772	0	1	2.5	2250	44.0658	2	2
7511	1.56	156	67.02	19	12	0	2	27.5394	2	1	5	1800	26.8577	0	3	1	2400	35.8102	1	2	4	5	1800	26.8577	0	1	2400	35.8102	1	2	4	2700	40.2865	2	2
7512	1.55	155	54.96	20	12	0	2	22.8762	1	0	5	1800	32.7511	1	3	0	1800	32.7511	1	2	3	5	1800	32.7511	1	2	1800	32.7511	1	2	3	2700	49.1266	2	2
7513	1.521	152.1	62.64	18	#NULL!	1	2	27.0765	2	1	5	1800	28.7356	0	3	1	2400	38.3142	1	2	4	5	1800	28.7356	0	1	2400	38.3142	1	2	4	2700	43.1034	2	2
7514	1.543	154.3	61.86	18	10	0	2	25.9823	2	1	5	1800	29.098	0	3	1	2400	38.7973	1	2	4	5	1800	29.098	0	1	2400	38.7973	1	2	4	2700	43.6469	2	2
7515	1.505	150.5	49.34	16	10	0	2	21.7834	1	0	5	1800	36.4816	1	3	0	1800	36.4816	1	2	3	5	1800	36.4816	1	2	1800	36.4816	1	2	3	2700	54.7223	2	2
7516	1.444	144.4	50.1	17	10	0	2	24.0272	1	0	4	1500	29.9401	0	2.5	1	1500	29.9401	0	1	2.5	4	1500	29.9401	0	1	1500	29.9401	0	1	2.5	2250	44.9102	2	2
7517	1.61	161	61.86	17	10	0	2	23.8648	1	0	6	2400	38.7973	1	4	0	2400	38.7973	1	2	4	7	2400	38.7973	1	2	2400	38.7973	1	2	4	3600	58.1959	2	2
7519	1.59	159	56.44	18	10	0	2	22.3251	1	0	5	1800	31.8923	1	3	0	1800	31.8923	1	2	3	6	2100	37.2077	1	2	2100	37.2077	1	2	3.5	2700	47.8384	2	2
7520	1.615	161.5	59.9	18	10	0	2	22.9658	1	0	6	2400	40.0668	2	4	0	2400	40.0668	2	2	4	7	2400	40.0668	2	2	2400	40.0668	2	2	4	3600	60.1002	3	3
7521	1.535	153.5	54.86	18	10	1	2	23.283	1	0	5	1800	32.8108	1	3	0	1800	32.8108	1	2	3	5	1800	32.8108	1	2	1800	32.8108	1	2	3	2700	49.2162	2	2
7522	1.54	154	56.56	17	10	0	2	23.8489	1	0	5	1800	31.8246	1	3	0	1800	31.8246	1	2	3	5	1800	31.8246	1	2	1800	31.8246	1	2	3	2700	47.7369	2	2
7523	1.695	169.5	60.72	19	#NULL!	0	2	21.1345	1	0	6	2400	39.5257	1	4	0	2400	39.5257	1	2	4	8	2700	44.4664	2	2	2700	44.4664	2	2	4.5	3600	59.2885	2	2
7524	1.62	162	60	19	10	0	2	22.8624	1	0	6	2400	40	1	4	0	2400	40	1	2	4	7	2400	40	1	2	2400	40	1	2	4	3600	60	2	2
7525	1.61	161	63.2	19	10	0	2	24.3818	1	0	6	2400	37.9747	1	4	0	2400	37.9747	1	2	4	7	2400	37.9747	1	2	2400	37.9747	1	2	4	3600	56.962	2	2
7527	1.6	160	60.14	18	11	0	2	23.4922	1	0	5	1800	29.9302	0	3	1	1800	29.9302	0	1	3	6	2100	34.9185	1	2	2100	34.9185	1	2	3.5	2700	44.8952	2	2
7528	1.63	163	64.34	19	11	0	2	24.2162	1	0	6	2400	37.3018	1	4	0	2400	37.3018	1	2	4	7	2400	37.3018	1	2	2400	37.3018	1	2	4	3600	55.9528	2	2
7529	1.53	153	61.5	22	10	1	2	26.2719	2	1	5	1800	29.2683	0	3	1	2400	39.0244	1	2	4	5	1800	29.2683	0	1	2400	39.0244	1	2	4	2700	43.9024	2	2
7530	1.531	153.1	61.6	17	10	0	2	26.2803	2	1	5	1800	29.2208	0	3	1	2400	38.961	1	2	4	5	1800	29.2208	0	1	2400	38.961	1	2	4	2700	43.8312	2	2
7531	1.49	149	47.06	20	#NULL!	0	2	21.1972	1	0	4	1500	31.8742	1	2.5	0	1500	31.8742	1	2	2.5	4	1500	31.8742	1	2	1500	31.8742	1	2	2.5	2250	47.8113	2	2
7532	1.653	165.3	54	21	#NULL!	0	2	19.7628	1	0	6	2400	44.4444	2	4	0	2400	44.4444	2	2	4	8	2700	50	2	2	2700	50	2	2	4.5	3600	66.6667	3	3
7533	1.6405	164.05	55.96	18	11	1	2	20.7934	1	0	6	2400	42.8878	2	4	0	2400	42.8878	2	2	4	8	2700	48.2487	2	2	2700	48.2487	2	2	4.5	3600	64.3317	3	3
7534	1.525	152.5	56.26	20	12	0	2	24.1913	1	0	5	1800	31.9943	1	3	0	1800	31.9943	1	2	3	5	1800	31.9943	1	2	1800	31.9943	1	2	3	2700	47.9915	2	2
7535	1.481	148.1	50.64	19	12	0	2	23.0879	1	0	4	1500	29.6209	0	2.5	1	1500	29.6209	0	1	2.5	4	1500	29.6209	0	1	1500	29.6209	0	1	2.5	2250	44.4313	2	2
7536	1.515	151.5	65.56	20	11	0	2	28.5636	2	1	5	1800	27.4558	0	3	1	2400	36.6077	1	2	4	5	1800	27.4558	0	1	2400	36.6077	1	2	4	2700	41.1836	2	2
7537	1.524	152.4	65.32	17	11	0	2	28.1239	2	1	5	1800	27.5566	0	3	1	2400	36.7422	1	2	4	5	1800	27.5566	0	1	2400	36.7422	1	2	4	2700	41.335	2	2
7538	1.686	168.6	65.26	18	#NULL!	0	2	22.9579	1	0	6	2400	36.776	1	4	0	2400	36.776	1	2	4	8	2700	41.373	2	2	2700	41.373	2	2	4.5	3600	55.164	2	2
7539	1.592	159.2	52	20	12	0	2	20.5172	1	0	5	1800	34.6154	1	3	0	1800	34.6154	1	2	3	6	2100	40.3846	2	2	2100	40.3846	2	2	3.5	2700	51.9231	2	2
7540	1.544	154.4	48.38	19	12	0	2	20.2942	1	0	5	1800	37.2055	1	3	0	1800	37.2055	1	2	3	5	1800	37.2055	1	2	1800	37.2055	1	2	3	2700	55.8082	2	2
7541	1.514	151.4	60.46	18	12	0	2	26.3765	2	1	5	1800	29.7717	0	3	1	2400	39.6957	1	2	4	5	1800	29.7717	0	1	2400	39.6957	1	2	4	2700	44.6576	2	2
7542	1.642	164.2	49.64	20	#NULL!	0	2	18.4113	0	0	6	2400	48.3481	2	4	0	2400	48.3481	2	2	4	8	2700	54.3916	2	2	2700	54.3916	2	2	4.5	3600	72.5222	3	3
7543	1.681	168.1	58.08	19	#NULL!	0	2	20.5538	1	0	6	2400	41.3223	2	4	0	2400	41.3223	2	2	4	8	2700	46.4876	2	2	2700	46.4876	2	2	4.5	3600	61.9835	3	3
7545	1.55	155	59	18	10	0	2	24.5578	1	0	5	1800	30.5085	1	3	0	1800	30.5085	1	2	3	5	1800	30.5085	1	2	1800	30.5085	1	2	3	2700	45.7627	2	2
7546	1.661	166.1	53.94	16	10	0	2	19.5511	1	0	6	2400	44.4939	2	4	0	2400	44.4939	2	2	4	8	2700	50.0556	2	2	2700	50.0556	2	2	4.5	3600	66.7408	3	3
7547	1.651	165.1	73.82	20	12	0	2	27.0819	2	1	6	2400	32.5115	1	4	0	3000	40.6394	2	2	5	8	2700	36.5755	1	2	3300	44.7033	2	2	5.5	3600	48.7673	2	2
7548	1.691	169.1	80	20	#NULL!	0	2	27.9771	2	1	6	2400	30	0	4	1	3000	37.5	1	2	5	8	2700	33.75	1	2	3300	41.25	2	2	5.5	3600	45	2	2
7549	1.573	157.3	65.44	19	#NULL!	0	2	26.4476	2	1	5	1800	27.5061	0	3	1	2400	36.6748	1	2	4	6	2100	32.0905	1	2	2700	41.2592	2	2	4.5	2700	41.2592	2	2
7550	1.491	149.1	58.22	18	12	0	2	26.1889	2	1	4	1500	25.7643	0	2.5	1	2100	36.0701	1	2	3.5	4	1500	25.7643	0	1	2100	36.0701	1	2	3.5	2250	38.6465	1	2
7551	1.62	162	50.58	20	#NULL!	0	2	19.273	1	0	6	2400	47.4496	2	4	0	2400	47.4496	2	2	4	7	2400	47.4496	2	2	2400	47.4496	2	2	4	3600	71.1744	3	3
7552	1.536	153.6	56.38	21	#NULL!	0	2	23.897	1	0	5	1800	31.9262	1	3	0	1800	31.9262	1	2	3	5	1800	31.9262	1	2	1800	31.9262	1	2	3	2700	47.8893	2	2
7553	1.47	147	54.3	21	#NULL!	0	2	25.1284	2	1	4	1500	27.6243	0	2.5	1	2100	38.674	1	2	3.5	4	1500	27.6243	0	1	2100	38.674	1	2	3.5	2250	41.4365	2	2
7554	1.514	151.4	49.9	18	#NULL!	0	2	21.7695	1	0	5	1800	36.0721	1	3	0	1800	36.0721	1	2	3	5	1800	36.0721	1	2	1800	36.0721	1	2	3	2700	54.1082	2	2
7555	1.588	158.8	80.4	19	12	0	2	31.8827	3	1	5	1800	22.3881	0	3	1	2400	29.8507	0	1	4	6	2100	26.1194	0	1	2700	33.5821	1	2	4.5	2700	33.5821	1	2
7556	1.582	158.2	69.44	19	12	0	2	27.7458	2	1	5	1800	25.9217	0	3	1	2400	34.5622	1	2	4	6	2100	30.2419	1	2	2700	38.8825	1	2	4.5	2700	38.8825	1	2
7557	1.62	162	63.52	19	#NULL!	0	2	24.2036	1	0	6	2400	37.7834	1	4	0	2400	37.7834	1	2	4	7	2400	37.7834	1	2	2400	37.7834	1	2	4	3600	56.6751	2	2
7558	1.55	155	41.26	18	12	0	2	17.1738	0	0	5	1800	43.6258	2	3	0	1800	43.6258	2	2	3	5	1800	43.6258	2	2	1800	43.6258	2	2	3	2700	65.4387	3	3
7559	1.525	152.5	54.66	20	11	0	2	23.5034	1	0	5	1800	32.9308	1	3	0	1800	32.9308	1	2	3	5	1800	32.9308	1	2	1800	32.9308	1	2	3	2700	49.3963	2	2
7561	1.6	160	84.28	17	11	0	2	32.9219	3	1	5	1800	21.3574	0	3	1	2400	28.4765	0	1	4	6	2100	24.9169	0	1	2700	32.0361	1	2	4.5	2700	32.0361	1	2
7562	1.66	166	68.62	18	10	0	2	24.902	1	0	6	2400	34.9752	1	4	0	2400	34.9752	1	2	4	8	2700	39.3471	1	2	2700	39.3471	1	2	4.5	3600	52.4628	2	2
7563	1.52	152	48	17	10	0	2	20.7756	1	0	5	1800	37.5	1	3	0	1800	37.5	1	2	3	5	1800	37.5	1	2	1800	37.5	1	2	3	2700	56.25	2	2
7565	1.605	160.5	67.5	22	11	0	2	26.2032	2	1	6	2400	35.5556	1	4	0	3000	44.4444	2	2	5	7	2400	35.5556	1	2	3000	44.4444	2	2	5	3600	53.3333	2	2
7566	1.59	159	72.02	20	12	0	2	28.4878	2	1	5	1800	24.9931	0	3	1	2400	33.3241	1	2	4	6	2100	29.1586	0	1	2700	37.4896	1	2	4.5	2700	37.4896	1	2
7567	1.555	155.5	59.74	19	11	0	2	24.7061	1	0	5	1800	30.1306	1	3	0	1800	30.1306	1	2	3	5	1800	30.1306	1	2	1800	30.1306	1	2	3	2700	45.1958	2	2
7568	1.545	154.5	52.18	19	10	0	2	21.8598	1	0	5	1800	34.496	1	3	0	1800	34.496	1	2	3	5	1800	34.496	1	2	1800	34.496	1	2	3	2700	51.744	2	2
7569	1.56	156	62.74	21	12	0	2	25.7807	2	1	5	1800	28.6898	0	3	1	2400	38.2531	1	2	4	5	1800	28.6898	0	1	2400	38.2531	1	2	4	2700	43.0347	2	2
7570	1.59	159	58.44	21	11	0	2	23.1162	1	0	5	1800	30.8008	1	3	0	1800	30.8008	1	2	3	6	2100	35.9343	1	2	2100	35.9343	1	2	3.5	2700	46.2012	2	2
7571	1.514	151.4	54.52	22	11	1	2	23.7851	1	0	5	1800	33.0154	1	3	0	1800	33.0154	1	2	3	5	1800	33.0154	1	2	1800	33.0154	1	2	3	2700	49.5231	2	2
7572	1.565	156.5	61.26	18	11	1	2	25.012	2	1	5	1800	29.383	0	3	1	2400	39.1773	1	2	4	6	2100	34.2801	1	2	2700	44.0744	2	2	4.5	2700	44.0744	2	2
7573	1.5	150	75.84	21	12	0	2	33.7067	3	1	4	1500	19.7785	0	2.5	1	2100	27.6899	0	1	3.5	4	1500	19.7785	0	0	2100	27.6899	0	1	3.5	2250	29.6677	0	1
7574	1.689	168.9	66.72	17	11	0	2	23.3882	1	0	6	2400	35.9712	1	4	0	2400	35.9712	1	2	4	8	2700	40.4676	2	2	2700	40.4676	2	2	4.5	3600	53.9568	2	2
7575	1.643	164.3	90.3	21	12	0	2	33.4513	3	1	6	2400	26.5781	0	4	1	3000	33.2226	1	2	5	8	2700	29.9003	0	1	3300	36.5449	1	2	5.5	3600	39.8671	1	2
7576	1.57	157	61.26	18	#NULL!	0	2	24.8529	1	0	5	1800	29.383	0	3	1	1800	29.383	0	1	3	6	2100	34.2801	1	2	2100	34.2801	1	2	3.5	2700	44.0744	2	2
7577	1.585	158.5	63.5	21	#NULL!	0	2	25.2764	2	1	5	1800	28.3465	0	3	1	2400	37.7953	1	2	4	6	2100	33.0709	1	2	2700	42.5197	2	2	4.5	2700	42.5197	2	2
7578	1.54	154	43.08	20	#NULL!	0	2	18.165	0	0	5	1800	41.7827	2	3	0	1800	41.7827	2	2	3	5	1800	41.7827	2	2	1800	41.7827	2	2	3	2700	62.6741	3	3
7579	1.503	150.3	50.1	20	12	0	2	22.1779	1	0	5	1800	35.9281	1	3	0	1800	35.9281	1	2	3	5	1800	35.9281	1	2	1800	35.9281	1	2	3	2700	53.8922	2	2
7580	1.65	165	62.1	18	12	1	2	22.8099	1	0	6	2400	38.6473	1	4	0	2400	38.6473	1	2	4	8	2700	43.4783	2	2	2700	43.4783	2	2	4.5	3600	57.971	2	2
7581	1.574	157.4	55.36	20	12	0	2	22.3453	1	0	5	1800	32.5145	1	3	0	1800	32.5145	1	2	3	6	2100	37.9335	1	2	2100	37.9335	1	2	3.5	2700	48.7717	2	2
7582	1.63	163	53.22	17	12	0	2	20.0309	1	0	6	2400	45.0958	2	4	0	2400	45.0958	2	2	4	7	2400	45.0958	2	2	2400	45.0958	2	2	4	3600	67.6437	3	3
7583	1.585	158.5	53.5	19	11	0	2	21.2959	1	0	5	1800	33.6449	1	3	0	1800	33.6449	1	2	3	6	2100	39.2523	1	2	2100	39.2523	1	2	3.5	2700	50.4673	2	2
7585	1.563	156.3	80.8	18	11	0	2	33.0745	3	1	5	1800	22.2772	0	3	1	2400	29.703	0	1	4	6	2100	25.9901	0	1	2700	33.4158	1	2	4.5	2700	33.4158	1	2
7586	1.66	166	82.78	16	11	0	2	30.0406	3	1	6	2400	28.9925	0	4	1	3000	36.2406	1	2	5	8	2700	32.6166	1	2	3300	39.8647	1	2	5.5	3600	43.4888	2	2
7587	1.54	154	77.64	17	11	0	2	32.7374	3	1	5	1800	23.1839	0	3	1	2400	30.9119	1	2	4	5	1800	23.1839	0	1	2400	30.9119	1	2	4	2700	34.7759	1	2
7588	1.475	147.5	59.78	19	#NULL!	0	2	27.4772	2	1	4	1500	25.092	0	2.5	1	2100	35.1288	1	2	3.5	4	1500	25.092	0	1	2100	35.1288	1	2	3.5	2250	37.638	1	2
7589	1.68	168	73.1	19	11	1	2	25.8999	2	1	6	2400	32.8317	1	4	0	3000	41.0397	2	2	5	8	2700	36.9357	1	2	3300	45.1436	2	2	5.5	3600	49.2476	2	2
7590	1.45	145	83.48	20	10	0	2	39.7051	3	1	4	1500	17.9684	0	2.5	1	2100	25.1557	0	1	3.5	4	1500	17.9684	0	0	2100	25.1557	0	1	3.5	2250	26.9526	0	1
7591	1.47	147	44.66	20	10	0	2	20.6673	1	0	4	1500	33.5871	1	2.5	0	1500	33.5871	1	2	2.5	4	1500	33.5871	1	2	1500	33.5871	1	2	2.5	2250	50.3807	2	2
7592	1.616	161.6	56.54	19	12	0	2	21.6508	1	0	6	2400	42.4478	2	4	0	2400	42.4478	2	2	4	7	2400	42.4478	2	2	2400	42.4478	2	2	4	3600	63.6717	3	3
7593	1.592	159.2	77.04	21	10	0	2	30.397	3	1	5	1800	23.3645	0	3	1	2400	31.1526	1	2	4	6	2100	27.2586	0	1	2700	35.0467	1	2	4.5	2700	35.0467	1	2
7594	1.545	154.5	61.32	22	11	0	2	25.6889	2	1	5	1800	29.3542	0	3	1	2400	39.1389	1	2	4	5	1800	29.3542	0	1	2400	39.1389	1	2	4	2700	44.0313	2	2
7595	1.766	176.6	77.74	20	12	0	2	24.9266	1	0	6	2400	30.8721	1	4	0	2400	30.8721	1	2	4	8	2700	34.7312	1	2	2700	34.7312	1	2	4.5	3600	46.3082	2	2
7596	1.476	147.6	73.16	22	11	0	2	33.5816	3	1	4	1500	20.503	0	2.5	1	2100	28.7042	0	1	3.5	4	1500	20.503	0	1	2100	28.7042	0	1	3.5	2250	30.7545	1	2
7598	1.57	157	99.2	18	12	0	2	40.245	3	1	5	1800	18.1452	0	3	1	2400	24.1935	0	1	4	6	2100	21.1694	0	1	2700	27.2177	0	1	4.5	2700	27.2177	0	1
7599	1.65	165	64.46	20	11	1	2	23.6768	1	0	6	2400	37.2324	1	4	0	2400	37.2324	1	2	4	8	2700	41.8864	2	2	2700	41.8864	2	2	4.5	3600	55.8486	2	2
7600	1.484	148.4	40.2	21	#NULL!	0	2	18.254	0	0	4	1500	37.3134	1	2.5	0	1500	37.3134	1	2	2.5	4	1500	37.3134	1	2	1500	37.3134	1	2	2.5	2250	55.9701	2	2
7601	1.554	155.4	77.56	20	11	1	2	32.1171	3	1	5	1800	23.2078	0	3	1	2400	30.9438	1	2	4	5	1800	23.2078	0	1	2400	30.9438	1	2	4	2700	34.8118	1	2
7602	1.529	152.9	69.26	19	11	0	2	29.6256	2	1	5	1800	25.989	0	3	1	2400	34.652	1	2	4	5	1800	25.989	0	1	2400	34.652	1	2	4	2700	38.9835	1	2
7603	1.646	164.6	52.42	20	11	0	2	19.3481	1	0	6	2400	45.7841	2	4	0	2400	45.7841	2	2	4	8	2700	51.5071	2	2	2700	51.5071	2	2	4.5	3600	68.6761	3	3
7604	1.56	156	48.76	18	11	1	2	20.0362	1	0	5	1800	36.9155	1	3	0	1800	36.9155	1	2	3	5	1800	36.9155	1	2	1800	36.9155	1	2	3	2700	55.3733	2	2
7606	1.553	155.3	46.58	18	11	0	2	19.3133	1	0	5	1800	38.6432	1	3	0	1800	38.6432	1	2	3	5	1800	38.6432	1	2	1800	38.6432	1	2	3	2700	57.9648	2	2
7608	1.544	154.4	44.36	16	10	0	2	18.6079	1	0	5	1800	40.5771	2	3	0	1800	40.5771	2	2	3	5	1800	40.5771	2	2	1800	40.5771	2	2	3	2700	60.8656	3	3
7609	1.564	156.4	67.54	16	10	0	2	27.6113	2	1	5	1800	26.6509	0	3	1	2400	35.5345	1	2	4	6	2100	31.0927	1	2	2700	39.9763	1	2	4.5	2700	39.9763	1	2
7610	1.5	150	58.3	18	11	0	2	25.9111	2	1	4	1500	25.729	0	2.5	1	2100	36.0206	1	2	3.5	4	1500	25.729	0	1	2100	36.0206	1	2	3.5	2250	38.5935	1	2
7611	1.568	156.8	68.84	18	10	0	2	27.9994	2	1	5	1800	26.1476	0	3	1	2400	34.8635	1	2	4	6	2100	30.5055	1	2	2700	39.2214	1	2	4.5	2700	39.2214	1	2
7612	1.173	117.3	47.22	19	11	0	2	34.3186	3	1	2	900	19.0597	0	1.5	1	1500	31.7662	1	2	2.5	2	900	19.0597	0	0	1500	31.7662	1	2	2.5	1350	28.5896	0	1
7613	1.543	154.3	55.18	16	10	0	2	23.1766	1	0	5	1800	32.6205	1	3	0	1800	32.6205	1	2	3	5	1800	32.6205	1	2	1800	32.6205	1	2	3	2700	48.9308	2	2
7614	1.59	159	60.24	19	10	0	2	23.8282	1	0	5	1800	29.8805	0	3	1	1800	29.8805	0	1	3	6	2100	34.8606	1	2	2100	34.8606	1	2	3.5	2700	44.8207	2	2
7615	1.55	155	45.88	21	11	0	2	19.0968	1	0	5	1800	39.2328	1	3	0	1800	39.2328	1	2	3	5	1800	39.2328	1	2	1800	39.2328	1	2	3	2700	58.8492	2	2
7616	1.58	158	63	18	11	0	2	25.2363	2	1	5	1800	28.5714	0	3	1	2400	38.0952	1	2	4	6	2100	33.3333	1	2	2700	42.8571	2	2	4.5	2700	42.8571	2	2
7617	1.48	148	40.67	17	10	0	2	18.5674	1	0	4	1500	36.8822	1	2.5	0	1500	36.8822	1	2	2.5	4	1500	36.8822	1	2	1500	36.8822	1	2	2.5	2250	55.3233	2	2
7619	1.635	163.5	82.5	17	11	0	2	30.8616	3	1	6	2400	29.0909	0	4	1	3000	36.3636	1	2	5	7	2400	29.0909	0	1	3000	36.3636	1	2	5	3600	43.6364	2	2
7620	1.615	161.5	63.58	17	10	1	2	24.3767	1	0	6	2400	37.7477	1	4	0	2400	37.7477	1	2	4	7	2400	37.7477	1	2	2400	37.7477	1	2	4	3600	56.6216	2	2
7621	1.625	162.5	62.16	18	10	0	2	23.5399	1	0	6	2400	38.61	1	4	0	2400	38.61	1	2	4	7	2400	38.61	1	2	2400	38.61	1	2	4	3600	57.9151	2	2
7622	1.55	155	62.3	21	10	0	2	25.9313	2	1	5	1800	28.8925	0	3	1	2400	38.5233	1	2	4	5	1800	28.8925	0	1	2400	38.5233	1	2	4	2700	43.3387	2	2
7623	1.582	158.2	90.98	19	12	0	2	36.3524	3	1	5	1800	19.7846	0	3	1	2400	26.3794	0	1	4	6	2100	23.082	0	1	2700	29.6769	0	1	4.5	2700	29.6769	0	1
7624	1.655	165.5	54.88	19	#NULL!	0	2	20.0363	1	0	6	2400	43.7318	2	4	0	2400	43.7318	2	2	4	8	2700	49.1983	2	2	2700	49.1983	2	2	4.5	3600	65.5977	3	3
7625	1.695	169.5	56.6	18	12	0	2	19.7005	1	0	6	2400	42.4028	2	4	0	2400	42.4028	2	2	4	8	2700	47.7032	2	2	2700	47.7032	2	2	4.5	3600	63.6042	3	3
7626	1.65	165	57	19	12	0	2	20.9366	1	0	6	2400	42.1053	2	4	0	2400	42.1053	2	2	4	8	2700	47.3684	2	2	2700	47.3684	2	2	4.5	3600	63.1579	3	3
7627	1.584	158.4	65.68	21	12	0	2	26.1772	2	1	5	1800	27.4056	0	3	1	2400	36.5408	1	2	4	6	2100	31.9732	1	2	2700	41.1084	2	2	4.5	2700	41.1084	2	2
7628	1.532	153.2	59.92	20	#NULL!	0	2	25.5302	2	1	5	1800	30.0401	1	3	0	2400	40.0534	2	2	4	5	1800	30.0401	1	2	2400	40.0534	2	2	4	2700	45.0601	2	2
7629	1.565	156.5	56.96	18	12	0	2	23.2563	1	0	5	1800	31.6011	1	3	0	1800	31.6011	1	2	3	6	2100	36.868	1	2	2100	36.868	1	2	3.5	2700	47.4017	2	2
7630	1.538	153.8	58.44	20	12	0	2	24.7057	1	0	5	1800	30.8008	1	3	0	1800	30.8008	1	2	3	5	1800	30.8008	1	2	1800	30.8008	1	2	3	2700	46.2012	2	2
7631	1.55	155	56.62	18	12	0	2	23.5671	1	0	5	1800	31.7909	1	3	0	1800	31.7909	1	2	3	5	1800	31.7909	1	2	1800	31.7909	1	2	3	2700	47.6863	2	2
7632	1.498	149.8	47.8	17	#NULL!	0	2	21.3012	1	0	4	1500	31.3808	1	2.5	0	1500	31.3808	1	2	2.5	4	1500	31.3808	1	2	1500	31.3808	1	2	2.5	2250	47.0711	2	2
7633	1.542	154.2	53.4	20	#NULL!	0	2	22.4581	1	0	5	1800	33.7079	1	3	0	1800	33.7079	1	2	3	5	1800	33.7079	1	2	1800	33.7079	1	2	3	2700	50.5618	2	2
7634	1.597	159.7	64.82	21	12	0	2	25.4155	2	1	5	1800	27.7692	0	3	1	2400	37.0256	1	2	4	6	2100	32.3974	1	2	2700	41.6538	2	2	4.5	2700	41.6538	2	2
7635	1.57	157	53.76	17	#NULL!	0	2	21.8102	1	0	5	1800	33.4821	1	3	0	1800	33.4821	1	2	3	6	2100	39.0625	1	2	2100	39.0625	1	2	3.5	2700	50.2232	2	2
7636	1.565	156.5	50.1	17	12	#NULL!	2	20.4555	1	0	5	1800	35.9281	1	3	0	1800	35.9281	1	2	3	6	2100	41.9162	2	2	2100	41.9162	2	2	3.5	2700	53.8922	2	2
7637	1.595	159.5	43.42	19	#NULL!	0	2	17.0674	0	0	5	1800	41.4556	2	3	0	1800	41.4556	2	2	3	6	2100	48.3648	2	2	2100	48.3648	2	2	3.5	2700	62.1833	3	3
7638	1.705	170.5	72.48	19	12	0	2	24.9327	1	0	6	2400	33.1126	1	4	0	2400	33.1126	1	2	4	8	2700	37.2517	1	2	2700	37.2517	1	2	4.5	3600	49.6689	2	2
7639	1.6	160	50.78	17	12	0	2	19.8359	1	0	5	1800	35.447	1	3	0	1800	35.447	1	2	3	6	2100	41.3549	2	2	2100	41.3549	2	2	3.5	2700	53.1705	2	2
7640	1.596	159.6	65.34	18	10	0	2	25.6515	2	1	5	1800	27.5482	0	3	1	2400	36.7309	1	2	4	6	2100	32.1396	1	2	2700	41.3223	2	2	4.5	2700	41.3223	2	2
7641	1.596	159.6	62.1	16	10	0	2	24.3796	1	0	5	1800	28.9855	0	3	1	1800	28.9855	0	1	3	6	2100	33.8164	1	2	2100	33.8164	1	2	3.5	2700	43.4783	2	2
7642	1.536	153.6	57.58	18	12	0	2	24.4056	1	0	5	1800	31.2609	1	3	0	1800	31.2609	1	2	3	5	1800	31.2609	1	2	1800	31.2609	1	2	3	2700	46.8913	2	2
7643	1.546	154.6	54.96	19	12	0	2	22.9947	1	0	5	1800	32.7511	1	3	0	1800	32.7511	1	2	3	5	1800	32.7511	1	2	1800	32.7511	1	2	3	2700	49.1266	2	2
7644	1.586	158.6	62.24	19	#NULL!	1	2	24.7436	1	0	5	1800	28.9203	0	3	1	1800	28.9203	0	1	3	6	2100	33.7404	1	2	2100	33.7404	1	2	3.5	2700	43.3805	2	2
7645	1.551	155.1	68.24	19	10	1	2	28.3671	2	1	5	1800	26.3775	0	3	1	2400	35.17	1	2	4	5	1800	26.3775	0	1	2400	35.17	1	2	4	2700	39.5662	1	2
7647	1.496	149.6	52.02	19	11	1	2	23.2438	1	0	4	1500	28.8351	0	2.5	1	1500	28.8351	0	1	2.5	4	1500	28.8351	0	1	1500	28.8351	0	1	2.5	2250	43.2526	2	2
7649	1.251	125.1	52.48	18	10	0	2	33.5335	3	1	3	1200	22.8659	0	2	1	1800	34.2988	1	2	3	3	1200	22.8659	0	1	1800	34.2988	1	2	3	1800	34.2988	1	2
7650	1.599	159.9	58.98	23	11	0	2	23.0679	1	0	5	1800	30.5188	1	3	0	1800	30.5188	1	2	3	6	2100	35.6053	1	2	2100	35.6053	1	2	3.5	2700	45.7782	2	2
7651	1.551	155.1	62.96	17	10	0	2	26.1723	2	1	5	1800	28.5896	0	3	1	2400	38.1194	1	2	4	5	1800	28.5896	0	1	2400	38.1194	1	2	4	2700	42.8844	2	2
7652	1.483	148.3	78.86	19	11	0	2	35.857	3	1	4	1500	19.021	0	2.5	1	2100	26.6295	0	1	3.5	4	1500	19.021	0	0	2100	26.6295	0	1	3.5	2250	28.5316	0	1
7653	1.583	158.3	56.44	16	10	1	2	22.5229	1	0	5	1800	31.8923	1	3	0	1800	31.8923	1	2	3	6	2100	37.2077	1	2	2100	37.2077	1	2	3.5	2700	47.8384	2	2
7654	1.555	155.5	59.66	18	10	1	2	24.673	1	0	5	1800	30.171	1	3	0	1800	30.171	1	2	3	5	1800	30.171	1	2	1800	30.171	1	2	3	2700	45.2565	2	2
7655	1.883	188.3	79.38	18	10	0	2	22.3878	1	0	7	3000	37.7929	1	5	0	3000	37.7929	1	2	5	9	3000	37.7929	1	2	3000	37.7929	1	2	5	4500	56.6893	2	2
7656	1.523	152.3	55.84	18	10	0	2	24.0739	1	0	5	1800	32.235	1	3	0	1800	32.235	1	2	3	5	1800	32.235	1	2	1800	32.235	1	2	3	2700	48.3524	2	2
7657	1.563	156.3	62.54	19	#NULL!	0	2	25.6	2	1	5	1800	28.7816	0	3	1	2400	38.3754	1	2	4	6	2100	33.5785	1	2	2700	43.1724	2	2	4.5	2700	43.1724	2	2
7658	1.614	161.4	61.64	18	10	0	2	23.6622	1	0	6	2400	38.9358	1	4	0	2400	38.9358	1	2	4	7	2400	38.9358	1	2	2400	38.9358	1	2	4	3600	58.4036	2	2
7659	1.655	165.5	63.8	16	10	0	2	23.293	1	0	6	2400	37.6176	1	4	0	2400	37.6176	1	2	4	8	2700	42.3197	2	2	2700	42.3197	2	2	4.5	3600	56.4263	2	2
7660	1.653	165.3	72.36	19	10	0	2	26.4821	2	1	6	2400	33.1675	1	4	0	3000	41.4594	2	2	5	8	2700	37.3134	1	2	3300	45.6053	2	2	5.5	3600	49.7512	2	2
7661	1.533	153.3	55.62	18	10	1	2	23.6672	1	0	5	1800	32.3625	1	3	0	1800	32.3625	1	2	3	5	1800	32.3625	1	2	1800	32.3625	1	2	3	2700	48.5437	2	2
7662	1.6	160	69.44	17	10	0	2	27.125	2	1	5	1800	25.9217	0	3	1	2400	34.5622	1	2	4	6	2100	30.2419	1	2	2700	38.8825	1	2	4.5	2700	38.8825	1	2
7664	1.49	149	49.96	19	12	0	2	22.5035	1	0	4	1500	30.024	1	2.5	0	1500	30.024	1	2	2.5	4	1500	30.024	1	2	1500	30.024	1	2	2.5	2250	45.036	2	2
7665	1.6	160	64.18	16	11	1	2	25.0703	2	1	5	1800	28.0461	0	3	1	2400	37.3948	1	2	4	6	2100	32.7205	1	2	2700	42.0692	2	2	4.5	2700	42.0692	2	2
7666	1.645	164.5	65.76	16	10	0	2	24.3013	1	0	6	2400	36.4964	1	4	0	2400	36.4964	1	2	4	8	2700	41.0584	2	2	2700	41.0584	2	2	4.5	3600	54.7445	2	2
7667	1.553	155.3	54.64	17	#NULL!	0	2	22.6552	1	0	5	1800	32.9429	1	3	0	1800	32.9429	1	2	3	5	1800	32.9429	1	2	1800	32.9429	1	2	3	2700	49.4143	2	2
7668	1.543	154.3	56.66	19	12	1	2	23.7982	1	0	5	1800	31.7684	1	3	0	1800	31.7684	1	2	3	5	1800	31.7684	1	2	1800	31.7684	1	2	3	2700	47.6527	2	2
7669	1.615	161.5	48.58	17	12	0	2	18.6257	1	0	6	2400	49.403	2	4	0	2400	49.403	2	2	4	7	2400	49.403	2	2	2400	49.403	2	2	4	3600	74.1046	3	3
7670	1.64	164	80.84	17	12	0	2	30.0565	3	1	6	2400	29.6883	0	4	1	3000	37.1103	1	2	5	7	2400	29.6883	0	1	3000	37.1103	1	2	5	3600	44.5324	2	2
7671	1.542	154.2	69.8	20	#NULL!	1	2	29.3553	2	1	5	1800	25.788	0	3	1	2400	34.384	1	2	4	5	1800	25.788	0	1	2400	34.384	1	2	4	2700	38.6819	1	2
7672	1.633	163.3	56.5	21	12	0	2	21.1873	1	0	6	2400	42.4779	2	4	0	2400	42.4779	2	2	4	7	2400	42.4779	2	2	2400	42.4779	2	2	4	3600	63.7168	3	3
7673	1.55	155	63.06	21	#NULL!	1	2	26.2477	2	1	5	1800	28.5442	0	3	1	2400	38.059	1	2	4	5	1800	28.5442	0	1	2400	38.059	1	2	4	2700	42.8164	2	2
7674	1.635	163.5	61.72	22	12	0	2	23.0882	1	0	6	2400	38.8853	1	4	0	2400	38.8853	1	2	4	7	2400	38.8853	1	2	2400	38.8853	1	2	4	3600	58.3279	2	2
7675	1.532	153.2	54.6	21	12	1	2	23.2635	1	0	5	1800	32.967	1	3	0	1800	32.967	1	2	3	5	1800	32.967	1	2	1800	32.967	1	2	3	2700	49.4505	2	2
7676	1.432	143.2	84.42	19	#NULL!	0	2	41.168	3	1	4	1500	17.7683	0	2.5	1	2100	24.8756	0	1	3.5	4	1500	17.7683	0	0	2100	24.8756	0	1	3.5	2250	26.6525	0	1
7677	1.5	150	48.58	23	#NULL!	1	2	21.5911	1	0	4	1500	30.8769	1	2.5	0	1500	30.8769	1	2	2.5	4	1500	30.8769	1	2	1500	30.8769	1	2	2.5	2250	46.3154	2	2
7678	1.523	152.3	67.12	23	12	0	2	28.9369	2	1	5	1800	26.8176	0	3	1	2400	35.7569	1	2	4	5	1800	26.8176	0	1	2400	35.7569	1	2	4	2700	40.2265	2	2
7679	1.63	163	69.36	19	12	0	2	26.1056	2	1	6	2400	34.6021	1	4	0	3000	43.2526	2	2	5	7	2400	34.6021	1	2	3000	43.2526	2	2	5	3600	51.9031	2	2
7680	1.538	153.8	67.92	18	12	0	2	28.7134	2	1	5	1800	26.5018	0	3	1	2400	35.3357	1	2	4	5	1800	26.5018	0	1	2400	35.3357	1	2	4	2700	39.7527	1	2
7681	1.57	157	58.44	21	10	0	2	23.7089	1	0	5	1800	30.8008	1	3	0	1800	30.8008	1	2	3	6	2100	35.9343	1	2	2100	35.9343	1	2	3.5	2700	46.2012	2	2
7682	1.625	162.5	57.18	22	11	0	2	21.654	1	0	6	2400	41.9727	2	4	0	2400	41.9727	2	2	4	7	2400	41.9727	2	2	2400	41.9727	2	2	4	3600	62.9591	3	3
7683	1.58	158	63.54	18	11	0	2	25.4527	2	1	5	1800	28.3286	0	3	1	2400	37.7715	1	2	4	6	2100	33.05	1	2	2700	42.4929	2	2	4.5	2700	42.4929	2	2
7684	1.6	160	51.66	17	10	0	2	20.1797	1	0	5	1800	34.8432	1	3	0	1800	34.8432	1	2	3	6	2100	40.6504	2	2	2100	40.6504	2	2	3.5	2700	52.2648	2	2
7685	1.48	148	50.74	19	12	1	2	23.1647	1	0	4	1500	29.5625	0	2.5	1	1500	29.5625	0	1	2.5	4	1500	29.5625	0	1	1500	29.5625	0	1	2.5	2250	44.3437	2	2
7686	1.507	150.7	79.4	19	11	0	2	34.9618	3	1	5	1800	22.67	0	3	1	2400	30.2267	1	2	4	5	1800	22.67	0	1	2400	30.2267	1	2	4	2700	34.005	1	2
7687	1.58	158	48.5	19	#NULL!	0	2	19.428	1	0	5	1800	37.1134	1	3	0	1800	37.1134	1	2	3	6	2100	43.299	2	2	2100	43.299	2	2	3.5	2700	55.6701	2	2
7688	1.543	154.3	49.44	17	10	1	2	20.7657	1	0	5	1800	36.4078	1	3	0	1800	36.4078	1	2	3	5	1800	36.4078	1	2	1800	36.4078	1	2	3	2700	54.6117	2	2
7689	1.665	166.5	74.48	21	11	0	2	26.8665	2	1	6	2400	32.2234	1	4	0	3000	40.2793	2	2	5	8	2700	36.2513	1	2	3300	44.3072	2	2	5.5	3600	48.3351	2	2
7690	1.601	160.1	56.5	17	10	1	2	22.0428	1	0	6	2400	42.4779	2	4	0	2400	42.4779	2	2	4	7	2400	42.4779	2	2	2400	42.4779	2	2	4	3600	63.7168	3	3
7692	1.58	158	48.04	20	11	0	2	19.2437	1	0	5	1800	37.4688	1	3	0	1800	37.4688	1	2	3	6	2100	43.7136	2	2	2100	43.7136	2	2	3.5	2700	56.2032	2	2
7693	1.51	151	47.56	18	10	0	2	20.8587	1	0	5	1800	37.8469	1	3	0	1800	37.8469	1	2	3	5	1800	37.8469	1	2	1800	37.8469	1	2	3	2700	56.7704	2	2
7694	1.565	156.5	70.12	17	11	0	2	28.6295	2	1	5	1800	25.6703	0	3	1	2400	34.227	1	2	4	6	2100	29.9487	0	1	2700	38.5054	1	2	4.5	2700	38.5054	1	2
7695	1.61	161	74.06	17	10	0	2	28.5714	2	1	6	2400	32.4062	1	4	0	3000	40.5077	2	2	5	7	2400	32.4062	1	2	3000	40.5077	2	2	5	3600	48.6092	2	2
7696	1.583	158.3	75.1	18	10	0	2	29.9694	2	1	5	1800	23.968	0	3	1	2400	31.9574	1	2	4	6	2100	27.9627	0	1	2700	35.9521	1	2	4.5	2700	35.9521	1	2
7697	1.682	168.2	57.88	17	11	0	2	20.4586	1	0	6	2400	41.4651	2	4	0	2400	41.4651	2	2	4	8	2700	46.6482	2	2	2700	46.6482	2	2	4.5	3600	62.1977	3	3
7698	1.633	163.3	80.08	18	11	0	2	30.0297	3	1	6	2400	29.97	0	4	1	3000	37.4625	1	2	5	7	2400	29.97	0	1	3000	37.4625	1	2	5	3600	44.955	2	2
7699	1.48	148	58.5	16	10	1	2	26.7075	2	1	4	1500	25.641	0	2.5	1	2100	35.8974	1	2	3.5	4	1500	25.641	0	1	2100	35.8974	1	2	3.5	2250	38.4615	1	2
7700	1.53	153	69.2	17	11	0	2	29.5613	2	1	5	1800	26.0116	0	3	1	2400	34.6821	1	2	4	5	1800	26.0116	0	1	2400	34.6821	1	2	4	2700	39.0173	1	2
7701	1.66	166	63.7	19	#NULL!	0	2	23.1166	1	0	6	2400	37.6766	1	4	0	2400	37.6766	1	2	4	8	2700	42.3862	2	2	2700	42.3862	2	2	4.5	3600	56.5149	2	2
7702	1.685	168.5	68.36	19	11	1	2	24.077	1	0	6	2400	35.1083	1	4	0	2400	35.1083	1	2	4	8	2700	39.4968	1	2	2700	39.4968	1	2	4.5	3600	52.6624	2	2
7703	1.56	156	74.9	20	10	0	2	30.7774	3	1	5	1800	24.032	0	3	1	2400	32.0427	1	2	4	5	1800	24.032	0	1	2400	32.0427	1	2	4	2700	36.0481	1	2
7704	1.564	156.4	60.94	17	11	0	2	24.9132	2	1	5	1800	29.5372	0	3	1	2400	39.383	1	2	4	6	2100	34.4601	1	2	2700	44.3059	2	2	4.5	2700	44.3059	2	2
7705	1.51	151	49.75	19	12	0	2	21.8192	1	0	5	1800	36.1809	1	3	0	1800	36.1809	1	2	3	5	1800	36.1809	1	2	1800	36.1809	1	2	3	2700	54.2714	2	2
7706	1.59	159	56.95	18	12	0	2	22.5268	1	0	5	1800	31.6067	1	3	0	1800	31.6067	1	2	3	6	2100	36.8745	1	2	2100	36.8745	1	2	3.5	2700	47.41	2	2
7708	1.49	149	56.7	20	12	0	2	25.5394	2	1	4	1500	26.455	0	2.5	1	2100	37.037	1	2	3.5	4	1500	26.455	0	1	2100	37.037	1	2	3.5	2250	39.6825	1	2
7709	1.5	150	62.8	18	12	0	2	27.9111	2	1	4	1500	23.8854	0	2.5	1	2100	33.4395	1	2	3.5	4	1500	23.8854	0	1	2100	33.4395	1	2	3.5	2250	35.828	1	2
7711	1.595	159.5	64.8	22	12	0	2	25.4714	2	1	5	1800	27.7778	0	3	1	2400	37.037	1	2	4	6	2100	32.4074	1	2	2700	41.6667	2	2	4.5	2700	41.6667	2	2
7712	1.53	153	65.6	19	12	0	2	28.0234	2	1	5	1800	27.439	0	3	1	2400	36.5854	1	2	4	5	1800	27.439	0	1	2400	36.5854	1	2	4	2700	41.1585	2	2
7713	1.534	153.4	56.95	21	12	0	2	24.2015	1	0	5	1800	31.6067	1	3	0	1800	31.6067	1	2	3	5	1800	31.6067	1	2	1800	31.6067	1	2	3	2700	47.41	2	2
7714	1.6	160	74.6	20	12	0	2	29.1406	2	1	5	1800	24.1287	0	3	1	2400	32.1716	1	2	4	6	2100	28.1501	0	1	2700	36.193	1	2	4.5	2700	36.193	1	2
7715	1.555	155.5	51.4	19	12	0	2	21.257	1	0	5	1800	35.0195	1	3	0	1800	35.0195	1	2	3	5	1800	35.0195	1	2	1800	35.0195	1	2	3	2700	52.5292	2	2
7716	1.58	158	49.2	18	11	0	2	19.7084	1	0	5	1800	36.5854	1	3	0	1800	36.5854	1	2	3	6	2100	42.6829	2	2	2100	42.6829	2	2	3.5	2700	54.878	2	2
7717	1.5	150	83.6	19	#NULL!	0	2	37.1556	3	1	4	1500	17.9426	0	2.5	1	2100	25.1196	0	1	3.5	4	1500	17.9426	0	0	2100	25.1196	0	1	3.5	2250	26.9139	0	1
7718	1.6	160	82.9	21	#NULL!	0	2	32.3828	3	1	5	1800	21.7129	0	3	1	2400	28.9505	0	1	4	6	2100	25.3317	0	1	2700	32.5694	1	2	4.5	2700	32.5694	1	2
7719	1.5	150	78.5	17	12	0	2	34.8889	3	1	4	1500	19.1083	0	2.5	1	2100	26.7516	0	1	3.5	4	1500	19.1083	0	0	2100	26.7516	0	1	3.5	2250	28.6624	0	1
7720	1.59	159	74	17	11	0	2	29.271	2	1	5	1800	24.3243	0	3	1	2400	32.4324	1	2	4	6	2100	28.3784	0	1	2700	36.4865	1	2	4.5	2700	36.4865	1	2
7721	1.575	157.5	47	22	11	0	2	18.9468	1	0	5	1800	38.2979	1	3	0	1800	38.2979	1	2	3	6	2100	44.6809	2	2	2100	44.6809	2	2	3.5	2700	57.4468	2	2
7722	1.55	155	51	19	11	0	2	21.2279	1	0	5	1800	35.2941	1	3	0	1800	35.2941	1	2	3	5	1800	35.2941	1	2	1800	35.2941	1	2	3	2700	52.9412	2	2
7723	1.559	155.9	58	18	12	0	2	23.8636	1	0	5	1800	31.0345	1	3	0	1800	31.0345	1	2	3	5	1800	31.0345	1	2	1800	31.0345	1	2	3	2700	46.5517	2	2
7724	1.569	156.9	54	22	12	0	2	21.9355	1	0	5	1800	33.3333	1	3	0	1800	33.3333	1	2	3	6	2100	38.8889	1	2	2100	38.8889	1	2	3.5	2700	50	2	2
7725	1.604	160.4	74	21	12	0	2	28.7623	2	1	6	2400	32.4324	1	4	0	3000	40.5405	2	2	5	7	2400	32.4324	1	2	3000	40.5405	2	2	5	3600	48.6486	2	2
7726	1.53	153	72	21	#NULL!	0	2	30.7574	3	1	5	1800	25	0	3	1	2400	33.3333	1	2	4	5	1800	25	0	1	2400	33.3333	1	2	4	2700	37.5	1	2
7727	1.544	154.4	63	18	12	0	2	26.4269	2	1	5	1800	28.5714	0	3	1	2400	38.0952	1	2	4	5	1800	28.5714	0	1	2400	38.0952	1	2	4	2700	42.8571	2	2
7728	1.598	159.8	67	18	#NULL!	0	2	26.2374	2	1	5	1800	26.8657	0	3	1	2400	35.8209	1	2	4	6	2100	31.3433	1	2	2700	40.2985	2	2	4.5	2700	40.2985	2	2
7729	1.568	156.8	62	20	#NULL!	1	2	25.2174	2	1	5	1800	29.0323	0	3	1	2400	38.7097	1	2	4	6	2100	33.871	1	2	2700	43.5484	2	2	4.5	2700	43.5484	2	2
7730	1.558	155.8	62	20	#NULL!	0	2	25.5421	2	1	5	1800	29.0323	0	3	1	2400	38.7097	1	2	4	5	1800	29.0323	0	1	2400	38.7097	1	2	4	2700	43.5484	2	2
7731	1.626	162.6	50	21	#NULL!	0	2	18.9116	1	0	6	2400	48	2	4	0	2400	48	2	2	4	7	2400	48	2	2	2400	48	2	2	4	3600	72	3	3
7732	1.5	150	65	19	12	0	2	28.8889	2	1	4	1500	23.0769	0	2.5	1	2100	32.3077	1	2	3.5	4	1500	23.0769	0	1	2100	32.3077	1	2	3.5	2250	34.6154	1	2
7733	1.605	160.5	53	19	12	0	2	20.5743	1	0	6	2400	45.283	2	4	0	2400	45.283	2	2	4	7	2400	45.283	2	2	2400	45.283	2	2	4	3600	67.9245	3	3
7734	1.495	149.5	78	19	12	0	2	34.8989	3	1	4	1500	19.2308	0	2.5	1	2100	26.9231	0	1	3.5	4	1500	19.2308	0	0	2100	26.9231	0	1	3.5	2250	28.8462	0	1
7735	1.51	151	54	17	#NULL!	0	2	23.6832	1	0	5	1800	33.3333	1	3	0	1800	33.3333	1	2	3	5	1800	33.3333	1	2	1800	33.3333	1	2	3	2700	50	2	2
7736	1.633	163.3	57	19	12	0	2	21.3748	1	0	6	2400	42.1053	2	4	0	2400	42.1053	2	2	4	7	2400	42.1053	2	2	2400	42.1053	2	2	4	3600	63.1579	3	3
7737	1.665	166.5	77	22	#NULL!	0	2	27.7755	2	1	6	2400	31.1688	1	4	0	3000	38.961	1	2	5	8	2700	35.0649	1	2	3300	42.8571	2	2	5.5	3600	46.7532	2	2
7738	1.596	159.6	74	23	#NULL!	0	2	29.0513	2	1	5	1800	24.3243	0	3	1	2400	32.4324	1	2	4	6	2100	28.3784	0	1	2700	36.4865	1	2	4.5	2700	36.4865	1	2
7739	1.598	159.8	60	20	#NULL!	1	2	23.4962	1	0	5	1800	30	0	3	1	1800	30	0	1	3	6	2100	35	1	2	2100	35	1	2	3.5	2700	45	2	2
7740	1.677	167.7	104	20	12	0	2	36.98	3	1	6	2400	23.0769	0	4	1	3000	28.8462	0	1	5	8	2700	25.9615	0	1	3300	31.7308	1	2	5.5	3600	34.6154	1	2
7741	1.61	161	56	18	12	0	2	21.6041	1	0	6	2400	42.8571	2	4	0	2400	42.8571	2	2	4	7	2400	42.8571	2	2	2400	42.8571	2	2	4	3600	64.2857	3	3
7742	1.604	160.4	56	21	#NULL!	1	2	21.766	1	0	6	2400	42.8571	2	4	0	2400	42.8571	2	2	4	7	2400	42.8571	2	2	2400	42.8571	2	2	4	3600	64.2857	3	3
7743	1.596	159.6	64	18	#NULL!	0	2	25.1255	2	1	5	1800	28.125	0	3	1	2400	37.5	1	2	4	6	2100	32.8125	1	2	2700	42.1875	2	2	4.5	2700	42.1875	2	2
7744	1.495	149.5	46	17	12	0	2	20.5814	1	0	4	1500	32.6087	1	2.5	0	1500	32.6087	1	2	2.5	4	1500	32.6087	1	2	1500	32.6087	1	2	2.5	2250	48.913	2	2
7745	1.565	156.5	74	20	12	0	2	30.2136	3	1	5	1800	24.3243	0	3	1	2400	32.4324	1	2	4	6	2100	28.3784	0	1	2700	36.4865	1	2	4.5	2700	36.4865	1	2
7746	1.562	156.2	53	19	12	1	2	21.7227	1	0	5	1800	33.9623	1	3	0	1800	33.9623	1	2	3	6	2100	39.6226	1	2	2100	39.6226	1	2	3.5	2700	50.9434	2	2
7747	1.495	149.5	53	20	12	0	2	23.7134	1	0	4	1500	28.3019	0	2.5	1	1500	28.3019	0	1	2.5	4	1500	28.3019	0	1	1500	28.3019	0	1	2.5	2250	42.4528	2	2
7749	1.549	154.9	56	21	12	0	2	23.3392	1	0	5	1800	32.1429	1	3	0	1800	32.1429	1	2	3	5	1800	32.1429	1	2	1800	32.1429	1	2	3	2700	48.2143	2	2
7750	1.466	146.6	57	22	#NULL!	1	2	26.522	2	1	4	1500	26.3158	0	2.5	1	2100	36.8421	1	2	3.5	4	1500	26.3158	0	1	2100	36.8421	1	2	3.5	2250	39.4737	1	2
7751	1.54	154	54	17	12	0	2	22.7694	1	0	5	1800	33.3333	1	3	0	1800	33.3333	1	2	3	5	1800	33.3333	1	2	1800	33.3333	1	2	3	2700	50	2	2
7752	1.505	150.5	58	20	#NULL!	0	2	25.6068	2	1	5	1800	31.0345	1	3	0	2400	41.3793	2	2	4	5	1800	31.0345	1	2	2400	41.3793	2	2	4	2700	46.5517	2	2
7753	1.605	160.5	71	18	12	0	2	27.5618	2	1	6	2400	33.8028	1	4	0	3000	42.2535	2	2	5	7	2400	33.8028	1	2	3000	42.2535	2	2	5	3600	50.7042	2	2
7754	1.652	165.2	59	19	#NULL!	1	2	21.6188	1	0	6	2400	40.678	2	4	0	2400	40.678	2	2	4	8	2700	45.7627	2	2	2700	45.7627	2	2	4.5	3600	61.0169	3	3
7755	1.626	162.6	95	23	12	0	2	35.9321	3	1	6	2400	25.2632	0	4	1	3000	31.5789	1	2	5	7	2400	25.2632	0	1	3000	31.5789	1	2	5	3600	37.8947	1	2
7756	1.593	159.3	73	20	#NULL!	0	2	28.7668	2	1	5	1800	24.6575	0	3	1	2400	32.8767	1	2	4	6	2100	28.7671	0	1	2700	36.9863	1	2	4.5	2700	36.9863	1	2
7757	1.53	153	61	18	12	0	2	26.0584	2	1	5	1800	29.5082	0	3	1	2400	39.3443	1	2	4	5	1800	29.5082	0	1	2400	39.3443	1	2	4	2700	44.2623	2	2
7758	1.587	158.7	72	18	#NULL!	0	2	28.5877	2	1	5	1800	25	0	3	1	2400	33.3333	1	2	4	6	2100	29.1667	0	1	2700	37.5	1	2	4.5	2700	37.5	1	2
7759	1.519	151.9	59	21	12	1	2	25.5703	2	1	5	1800	30.5085	1	3	0	2400	40.678	2	2	4	5	1800	30.5085	1	2	2400	40.678	2	2	4	2700	45.7627	2	2
7760	1.499	149.9	43	18	12	0	2	19.1366	1	0	4	1500	34.8837	1	2.5	0	1500	34.8837	1	2	2.5	4	1500	34.8837	1	2	1500	34.8837	1	2	2.5	2250	52.3256	2	2
7761	1.656	165.6	59	20	#NULL!	0	2	21.5145	1	0	6	2400	40.678	2	4	0	2400	40.678	2	2	4	8	2700	45.7627	2	2	2700	45.7627	2	2	4.5	3600	61.0169	3	3
7762	1.56	156	88.5	21	11	0	2	36.3659	3	1	5	1800	20.339	0	3	1	2400	27.1186	0	1	4	5	1800	20.339	0	1	2400	27.1186	0	1	4	2700	30.5085	1	2
7763	1.58	158	76	22	12	0	2	30.4438	3	1	5	1800	23.6842	0	3	1	2400	31.5789	1	2	4	6	2100	27.6316	0	1	2700	35.5263	1	2	4.5	2700	35.5263	1	2
7764	1.59	159	87.5	18	#NULL!	0	2	34.611	3	1	5	1800	20.5714	0	3	1	2400	27.4286	0	1	4	6	2100	24	0	1	2700	30.8571	1	2	4.5	2700	30.8571	1	2
7765	1.55	155	61.5	17	12	0	2	25.5983	2	1	5	1800	29.2683	0	3	1	2400	39.0244	1	2	4	5	1800	29.2683	0	1	2400	39.0244	1	2	4	2700	43.9024	2	2
7766	1.63	163	58	22	12	0	2	21.83	1	0	6	2400	41.3793	2	4	0	2400	41.3793	2	2	4	7	2400	41.3793	2	2	2400	41.3793	2	2	4	3600	62.069	3	3
7767	1.524	152.4	55	18	11	0	2	23.6806	1	0	5	1800	32.7273	1	3	0	1800	32.7273	1	2	3	5	1800	32.7273	1	2	1800	32.7273	1	2	3	2700	49.0909	2	2
7768	1.588	158.8	57.5	18	#NULL!	0	2	22.8017	1	0	5	1800	31.3043	1	3	0	1800	31.3043	1	2	3	6	2100	36.5217	1	2	2100	36.5217	1	2	3.5	2700	46.9565	2	2
7769	1.618	161.8	60.5	18	#NULL!	0	2	23.1099	1	0	6	2400	39.6694	1	4	0	2400	39.6694	1	2	4	7	2400	39.6694	1	2	2400	39.6694	1	2	4	3600	59.5041	2	2
7770	1.57	157	73.5	19	#NULL!	0	2	29.8187	2	1	5	1800	24.4898	0	3	1	2400	32.6531	1	2	4	6	2100	28.5714	0	1	2700	36.7347	1	2	4.5	2700	36.7347	1	2
7771	1.54	154	82	20	11	0	2	34.5758	3	1	5	1800	21.9512	0	3	1	2400	29.2683	0	1	4	5	1800	21.9512	0	1	2400	29.2683	0	1	4	2700	32.9268	1	2
7772	1.604	160.4	64	19	12	0	2	24.8755	1	0	6	2400	37.5	1	4	0	2400	37.5	1	2	4	7	2400	37.5	1	2	2400	37.5	1	2	4	3600	56.25	2	2
7773	1.539	153.9	54	20	#NULL!	0	2	22.799	1	0	5	1800	33.3333	1	3	0	1800	33.3333	1	2	3	5	1800	33.3333	1	2	1800	33.3333	1	2	3	2700	50	2	2
7774	1.633	163.3	67	21	12	0	2	25.1248	2	1	6	2400	35.8209	1	4	0	3000	44.7761	2	2	5	7	2400	35.8209	1	2	3000	44.7761	2	2	5	3600	53.7313	2	2
7775	1.604	160.4	75	19	12	0	2	29.1509	2	1	6	2400	32	1	4	0	3000	40	1	2	5	7	2400	32	1	2	3000	40	1	2	5	3600	48	2	2
7776	1.546	154.6	64	20	#NULL!	0	2	26.7769	2	1	5	1800	28.125	0	3	1	2400	37.5	1	2	4	5	1800	28.125	0	1	2400	37.5	1	2	4	2700	42.1875	2	2
7777	1.594	159.4	71	19	12	0	2	27.9436	2	1	5	1800	25.3521	0	3	1	2400	33.8028	1	2	4	6	2100	29.5775	0	1	2700	38.0282	1	2	4.5	2700	38.0282	1	2
7778	1.628	162.8	74	20	#NULL!	0	2	27.9205	2	1	6	2400	32.4324	1	4	0	3000	40.5405	2	2	5	7	2400	32.4324	1	2	3000	40.5405	2	2	5	3600	48.6486	2	2
7779	1.583	158.3	74	21	12	0	2	29.5304	2	1	5	1800	24.3243	0	3	1	2400	32.4324	1	2	4	6	2100	28.3784	0	1	2700	36.4865	1	2	4.5	2700	36.4865	1	2
7780	1.633	163.3	74	21	#NULL!	0	2	27.7498	2	1	6	2400	32.4324	1	4	0	3000	40.5405	2	2	5	7	2400	32.4324	1	2	3000	40.5405	2	2	5	3600	48.6486	2	2
7781	1.6	160	81	19	12	0	2	31.6406	3	1	5	1800	22.2222	0	3	1	2400	29.6296	0	1	4	6	2100	25.9259	0	1	2700	33.3333	1	2	4.5	2700	33.3333	1	2
7782	1.595	159.5	103.5	21	12	0	2	40.6836	3	1	5	1800	17.3913	0	3	1	2400	23.1884	0	1	4	6	2100	20.2899	0	1	2700	26.087	0	1	4.5	2700	26.087	0	1
7783	1.54	154	93	20	12	0	2	39.214	3	1	5	1800	19.3548	0	3	1	2400	25.8065	0	1	4	5	1800	19.3548	0	0	2400	25.8065	0	1	4	2700	29.0323	0	1
7784	1.62	162	108.5	18	12	0	2	41.3428	3	1	6	2400	22.1198	0	4	1	3000	27.6498	0	1	5	7	2400	22.1198	0	1	3000	27.6498	0	1	5	3600	33.1797	1	2
7785	1.54	154	59.3	19	10	0	2	25.0042	2	1	5	1800	30.3541	1	3	0	2400	40.4722	2	2	4	5	1800	30.3541	1	2	2400	40.4722	2	2	4	2700	45.5312	2	2
7786	1.595	159.5	58.78	17	10	1	2	23.1051	1	0	5	1800	30.6227	1	3	0	1800	30.6227	1	2	3	6	2100	35.7264	1	2	2100	35.7264	1	2	3.5	2700	45.934	2	2
7787	1.545	154.5	61.08	17	10	0	2	25.5883	2	1	5	1800	29.4695	0	3	1	2400	39.2927	1	2	4	5	1800	29.4695	0	1	2400	39.2927	1	2	4	2700	44.2043	2	2
7788	1.46	146	51.08	20	10	1	2	23.9632	1	0	4	1500	29.3657	0	2.5	1	1500	29.3657	0	1	2.5	4	1500	29.3657	0	1	1500	29.3657	0	1	2.5	2250	44.0486	2	2
7789	1.58	158	54.78	19	#NULL!	0	2	21.9436	1	0	5	1800	32.8587	1	3	0	1800	32.8587	1	2	3	6	2100	38.3352	1	2	2100	38.3352	1	2	3.5	2700	49.2881	2	2
7790	1.56	156	72	18	10	0	2	29.5858	2	1	5	1800	25	0	3	1	2400	33.3333	1	2	4	5	1800	25	0	1	2400	33.3333	1	2	4	2700	37.5	1	2
7791	1.633	163.3	59.64	17	10	0	2	22.3648	1	0	6	2400	40.2414	2	4	0	2400	40.2414	2	2	4	7	2400	40.2414	2	2	2400	40.2414	2	2	4	3600	60.3622	3	3
7792	1.655	165.5	74.66	19	10	0	2	27.2579	2	1	6	2400	32.1457	1	4	0	3000	40.1822	2	2	5	8	2700	36.1639	1	2	3300	44.2004	2	2	5.5	3600	48.2186	2	2
7793	1.6	160	98.34	16	10	0	2	38.4141	3	1	5	1800	18.3038	0	3	1	2400	24.4051	0	1	4	6	2100	21.3545	0	1	2700	27.4558	0	1	4.5	2700	27.4558	0	1
7794	1.57	157	51.6	18	#NULL!	1	2	20.9339	1	0	5	1800	34.8837	1	3	0	1800	34.8837	1	2	3	6	2100	40.6977	2	2	2100	40.6977	2	2	3.5	2700	52.3256	2	2
7795	1.56	156	50.1	18	11	0	2	20.5868	1	0	5	1800	35.9281	1	3	0	1800	35.9281	1	2	3	5	1800	35.9281	1	2	1800	35.9281	1	2	3	2700	53.8922	2	2
7796	1.47	147	62	17	10	0	2	28.6917	2	1	4	1500	24.1935	0	2.5	1	2100	33.871	1	2	3.5	4	1500	24.1935	0	1	2100	33.871	1	2	3.5	2250	36.2903	1	2
7797	1.54	154	72.1	17	10	0	2	30.4014	3	1	5	1800	24.9653	0	3	1	2400	33.2871	1	2	4	5	1800	24.9653	0	1	2400	33.2871	1	2	4	2700	37.448	1	2
7798	1.55	155	53	18	10	0	2	22.0604	1	0	5	1800	33.9623	1	3	0	1800	33.9623	1	2	3	5	1800	33.9623	1	2	1800	33.9623	1	2	3	2700	50.9434	2	2
7799	1.55	155	52.5	20	10	0	2	21.8522	1	0	5	1800	34.2857	1	3	0	1800	34.2857	1	2	3	5	1800	34.2857	1	2	1800	34.2857	1	2	3	2700	51.4286	2	2
7800	1.59	159	49.38	18	10	0	2	19.5325	1	0	5	1800	36.452	1	3	0	1800	36.452	1	2	3	6	2100	42.5273	2	2	2100	42.5273	2	2	3.5	2700	54.678	2	2
7801	1.57	157	60.04	18	10	0	2	24.358	1	0	5	1800	29.98	0	3	1	1800	29.98	0	1	3	6	2100	34.9767	1	2	2100	34.9767	1	2	3.5	2700	44.97	2	2
7802	1.625	162.5	96.8	20	10	1	2	36.658	3	1	6	2400	24.7934	0	4	1	3000	30.9917	1	2	5	7	2400	24.7934	0	1	3000	30.9917	1	2	5	3600	37.1901	1	2
7803	1.644	164.4	60.6	18	#NULL!	1	2	22.4217	1	0	6	2400	39.604	1	4	0	2400	39.604	1	2	4	8	2700	44.5545	2	2	2700	44.5545	2	2	4.5	3600	59.4059	2	2
7804	1.573	157.3	50.74	18	10	0	2	20.5066	1	0	5	1800	35.475	1	3	0	1800	35.475	1	2	3	6	2100	41.3875	2	2	2100	41.3875	2	2	3.5	2700	53.2125	2	2
7805	1.603	160.3	83.2	19	10	0	2	32.3785	3	1	6	2400	28.8462	0	4	1	3000	36.0577	1	2	5	7	2400	28.8462	0	1	3000	36.0577	1	2	5	3600	43.2692	2	2
7806	1.663	166.3	89.78	20	10	0	2	32.4635	3	1	6	2400	26.732	0	4	1	3000	33.415	1	2	5	8	2700	30.0735	1	2	3300	36.7565	1	2	5.5	3600	40.098	2	2
7807	1.58	158	51.44	19	10	0	2	20.6057	1	0	5	1800	34.9922	1	3	0	1800	34.9922	1	2	3	6	2100	40.8243	2	2	2100	40.8243	2	2	3.5	2700	52.4883	2	2
7808	1.57	157	69.88	18	10	0	2	28.35	2	1	5	1800	25.7584	0	3	1	2400	34.3446	1	2	4	6	2100	30.0515	1	2	2700	38.6377	1	2	4.5	2700	38.6377	1	2
7809	1.57	157	84.32	18	10	0	2	34.2083	3	1	5	1800	21.3472	0	3	1	2400	28.463	0	1	4	6	2100	24.9051	0	1	2700	32.0209	1	2	4.5	2700	32.0209	1	2
7810	1.525	152.5	46.3	18	11	#NULL!	2	19.9086	1	0	5	1800	38.8769	1	3	0	1800	38.8769	1	2	3	5	1800	38.8769	1	2	1800	38.8769	1	2	3	2700	58.3153	2	2
7811	1.567	156.7	65.96	21	11	0	2	26.8623	2	1	5	1800	27.2893	0	3	1	2400	36.3857	1	2	4	6	2100	31.8375	1	2	2700	40.9339	2	2	4.5	2700	40.9339	2	2
7812	1.52	152	57.4	20	11	0	2	24.8442	1	0	5	1800	31.3589	1	3	0	1800	31.3589	1	2	3	5	1800	31.3589	1	2	1800	31.3589	1	2	3	2700	47.0383	2	2
7813	1.545	154.5	59.94	17	10	0	2	25.1108	2	1	5	1800	30.03	1	3	0	2400	40.04	2	2	4	5	1800	30.03	1	2	2400	40.04	2	2	4	2700	45.045	2	2
7814	1.61	161	58.74	21	10	0	2	22.6612	1	0	6	2400	40.858	2	4	0	2400	40.858	2	2	4	7	2400	40.858	2	2	2400	40.858	2	2	4	3600	61.287	3	3
7815	1.553	155.3	52.22	19	10	0	2	21.6518	1	0	5	1800	34.4696	1	3	0	1800	34.4696	1	2	3	5	1800	34.4696	1	2	1800	34.4696	1	2	3	2700	51.7043	2	2
7816	1.68	168	60.5	18	10	0	2	21.4357	1	0	6	2400	39.6694	1	4	0	2400	39.6694	1	2	4	8	2700	44.6281	2	2	2700	44.6281	2	2	4.5	3600	59.5041	2	2
7817	1.61	161	73.5	22	10	0	2	28.3554	2	1	6	2400	32.6531	1	4	0	3000	40.8163	2	2	5	7	2400	32.6531	1	2	3000	40.8163	2	2	5	3600	48.9796	2	2
7818	1.638	163.8	71.5	19	11	0	2	26.6488	2	1	6	2400	33.5664	1	4	0	3000	41.958	2	2	5	7	2400	33.5664	1	2	3000	41.958	2	2	5	3600	50.3497	2	2
7819	1.548	154.8	70	19	#NULL!	0	2	29.2117	2	1	5	1800	25.7143	0	3	1	2400	34.2857	1	2	4	5	1800	25.7143	0	1	2400	34.2857	1	2	4	2700	38.5714	1	2
7820	1.642	164.2	74.5	18	#NULL!	1	2	27.6319	2	1	6	2400	32.2148	1	4	0	3000	40.2685	2	2	5	8	2700	36.2416	1	2	3300	44.2953	2	2	5.5	3600	48.3221	2	2
7821	1.583	158.3	66.5	18	12	0	2	26.5375	2	1	5	1800	27.0677	0	3	1	2400	36.0902	1	2	4	6	2100	31.5789	1	2	2700	40.6015	2	2	4.5	2700	40.6015	2	2
7822	1.625	162.5	67.5	19	11	0	2	25.5621	2	1	6	2400	35.5556	1	4	0	3000	44.4444	2	2	5	7	2400	35.5556	1	2	3000	44.4444	2	2	5	3600	53.3333	2	2
7823	1.583	158.3	60	18	#NULL!	0	2	23.9436	1	0	5	1800	30	0	3	1	1800	30	0	1	3	6	2100	35	1	2	2100	35	1	2	3.5	2700	45	2	2
7824	1.56	156	66.59	21	#NULL!	0	2	27.3628	2	1	5	1800	27.0311	0	3	1	2400	36.0414	1	2	4	5	1800	27.0311	0	1	2400	36.0414	1	2	4	2700	40.5466	2	2
7825	1.523	152.3	54.5	18	12	0	2	23.4961	1	0	5	1800	33.0275	1	3	0	1800	33.0275	1	2	3	5	1800	33.0275	1	2	1800	33.0275	1	2	3	2700	49.5413	2	2
7826	1.7	170	85.5	19	#NULL!	0	2	29.5848	2	1	6	2400	28.0702	0	4	1	3000	35.0877	1	2	5	8	2700	31.5789	1	2	3300	38.5965	1	2	5.5	3600	42.1053	2	2
7827	1.58	158	68	18	12	#NULL!	2	27.2392	2	1	5	1800	26.4706	0	3	1	2400	35.2941	1	2	4	6	2100	30.8824	1	2	2700	39.7059	1	2	4.5	2700	39.7059	1	2
7828	1.565	156.5	50	22	#NULL!	#NULL!	2	20.4146	1	0	5	1800	36	1	3	0	1800	36	1	2	3	6	2100	42	2	2	2100	42	2	2	3.5	2700	54	2	2
7829	1.65	165	75	18	12	#NULL!	2	27.5482	2	1	6	2400	32	1	4	0	3000	40	1	2	5	8	2700	36	1	2	3300	44	2	2	5.5	3600	48	2	2
7830	1.54	154	62	22	#NULL!	#NULL!	2	26.1427	2	1	5	1800	29.0323	0	3	1	2400	38.7097	1	2	4	5	1800	29.0323	0	1	2400	38.7097	1	2	4	2700	43.5484	2	2
7831	1.54	154	69.5	22	12	#NULL!	2	29.3051	2	1	5	1800	25.8993	0	3	1	2400	34.5324	1	2	4	5	1800	25.8993	0	1	2400	34.5324	1	2	4	2700	38.8489	1	2
7832	1.592	159.2	55	19	11	#NULL!	2	21.7008	1	0	5	1800	32.7273	1	3	0	1800	32.7273	1	2	3	6	2100	38.1818	1	2	2100	38.1818	1	2	3.5	2700	49.0909	2	2
7833	1.602	160.2	52.5	17	10	#NULL!	2	20.4566	1	0	6	2400	45.7143	2	4	0	2400	45.7143	2	2	4	7	2400	45.7143	2	2	2400	45.7143	2	2	4	3600	68.5714	3	3
7834	1.442	144.2	55	22	11	1	2	26.4504	2	1	4	1500	27.2727	0	2.5	1	2100	38.1818	1	2	3.5	4	1500	27.2727	0	1	2100	38.1818	1	2	3.5	2250	40.9091	2	2
7835	1.57	157	53.5	19	12	0	2	21.7047	1	0	5	1800	33.6449	1	3	0	1800	33.6449	1	2	3	6	2100	39.2523	1	2	2100	39.2523	1	2	3.5	2700	50.4673	2	2
7836	1.58	158	78.5	18	10	0	2	31.4453	3	1	5	1800	22.9299	0	3	1	2400	30.5732	1	2	4	6	2100	26.7516	0	1	2700	34.3949	1	2	4.5	2700	34.3949	1	2
7837	1.544	154.4	55	21	11	0	2	23.0711	1	0	5	1800	32.7273	1	3	0	1800	32.7273	1	2	3	5	1800	32.7273	1	2	1800	32.7273	1	2	3	2700	49.0909	2	2
7838	1.61	161	52	20	#NULL!	0	2	20.061	1	0	6	2400	46.1538	2	4	0	2400	46.1538	2	2	4	7	2400	46.1538	2	2	2400	46.1538	2	2	4	3600	69.2308	3	3
7839	1.562	156.2	65	17	10	0	2	26.641	2	1	5	1800	27.6923	0	3	1	2400	36.9231	1	2	4	6	2100	32.3077	1	2	2700	41.5385	2	2	4.5	2700	41.5385	2	2
7840	1.625	162.5	53.5	20	11	0	2	20.2604	1	0	6	2400	44.8598	2	4	0	2400	44.8598	2	2	4	7	2400	44.8598	2	2	2400	44.8598	2	2	4	3600	67.2897	3	3
7841	1.58	158	59	19	11	#NULL!	2	23.634	1	0	5	1800	30.5085	1	3	0	1800	30.5085	1	2	3	6	2100	35.5932	1	2	2100	35.5932	1	2	3.5	2700	45.7627	2	2
7842	1.485	148.5	45.5	20	12	0	2	20.6328	1	0	4	1500	32.967	1	2.5	0	1500	32.967	1	2	2.5	4	1500	32.967	1	2	1500	32.967	1	2	2.5	2250	49.4505	2	2
7843	1.584	158.4	54	17	10	0	2	21.522	1	0	5	1800	33.3333	1	3	0	1800	33.3333	1	2	3	6	2100	38.8889	1	2	2100	38.8889	1	2	3.5	2700	50	2	2
7844	1.425	142.5	40.5	18	10	0	2	19.9446	1	0	4	1500	37.037	1	2.5	0	1500	37.037	1	2	2.5	4	1500	37.037	1	2	1500	37.037	1	2	2.5	2250	55.5556	2	2
7845	1.44	144	65.5	17	10	1	2	31.5876	3	1	4	1500	22.9008	0	2.5	1	2100	32.0611	1	2	3.5	4	1500	22.9008	0	1	2100	32.0611	1	2	3.5	2250	34.3511	1	2
7846	1.67	167	73.5	17	10	0	2	26.3545	2	1	6	2400	32.6531	1	4	0	3000	40.8163	2	2	5	8	2700	36.7347	1	2	3300	44.898	2	2	5.5	3600	48.9796	2	2
7847	1.58	158	59	23	10	1	2	23.634	1	0	5	1800	30.5085	1	3	0	1800	30.5085	1	2	3	6	2100	35.5932	1	2	2100	35.5932	1	2	3.5	2700	45.7627	2	2
7848	1.578	157.8	70	19	10	1	2	28.1115	2	1	5	1800	25.7143	0	3	1	2400	34.2857	1	2	4	6	2100	30	0	1	2700	38.5714	1	2	4.5	2700	38.5714	1	2
7849	1.66	166	65	17	11	0	2	23.5883	1	0	6	2400	36.9231	1	4	0	2400	36.9231	1	2	4	8	2700	41.5385	2	2	2700	41.5385	2	2	4.5	3600	55.3846	2	2
7850	1.633	163.3	55	18	11	0	2	20.6248	1	0	6	2400	43.6364	2	4	0	2400	43.6364	2	2	4	7	2400	43.6364	2	2	2400	43.6364	2	2	4	3600	65.4545	3	3
7851	1.61	161	75.5	18	10	0	2	29.127	2	1	6	2400	31.7881	1	4	0	3000	39.7351	1	2	5	7	2400	31.7881	1	2	3000	39.7351	1	2	5	3600	47.6821	2	2
7852	1.55	155	58.5	18	11	1	2	24.3496	1	0	5	1800	30.7692	1	3	0	1800	30.7692	1	2	3	5	1800	30.7692	1	2	1800	30.7692	1	2	3	2700	46.1538	2	2
7853	1.597	159.7	67.5	17	11	0	2	26.4663	2	1	5	1800	26.6667	0	3	1	2400	35.5556	1	2	4	6	2100	31.1111	1	2	2700	40	1	2	4.5	2700	40	1	2
7854	1.71	171	63.5	18	10	1	2	21.7161	1	0	6	2400	37.7953	1	4	0	2400	37.7953	1	2	4	8	2700	42.5197	2	2	2700	42.5197	2	2	4.5	3600	56.6929	2	2
7855	1.635	163.5	64	17	12	0	2	23.9411	1	0	6	2400	37.5	1	4	0	2400	37.5	1	2	4	7	2400	37.5	1	2	2400	37.5	1	2	4	3600	56.25	2	2
7856	1.59	159	72	17	10	0	2	28.4799	2	1	5	1800	25	0	3	1	2400	33.3333	1	2	4	6	2100	29.1667	0	1	2700	37.5	1	2	4.5	2700	37.5	1	2
7857	1.605	160.5	65	16	10	0	2	25.2327	2	1	6	2400	36.9231	1	4	0	3000	46.1538	2	2	5	7	2400	36.9231	1	2	3000	46.1538	2	2	5	3600	55.3846	2	2
7858	1.53	153	73	18	12	0	2	31.1846	3	1	5	1800	24.6575	0	3	1	2400	32.8767	1	2	4	5	1800	24.6575	0	1	2400	32.8767	1	2	4	2700	36.9863	1	2
7859	1.55	155	56	19	12	1	2	23.3091	1	0	5	1800	32.1429	1	3	0	1800	32.1429	1	2	3	5	1800	32.1429	1	2	1800	32.1429	1	2	3	2700	48.2143	2	2
7860	1.56	156	68.5	18	#NULL!	1	2	28.1476	2	1	5	1800	26.2774	0	3	1	2400	35.0365	1	2	4	5	1800	26.2774	0	1	2400	35.0365	1	2	4	2700	39.4161	1	2
7861	1.565	156.5	52	20	12	0	2	21.2312	1	0	5	1800	34.6154	1	3	0	1800	34.6154	1	2	3	6	2100	40.3846	2	2	2100	40.3846	2	2	3.5	2700	51.9231	2	2
7862	1.61	161	48	18	#NULL!	0	2	18.5178	1	0	6	2400	50	2	4	0	2400	50	2	2	4	7	2400	50	2	2	2400	50	2	2	4	3600	75	3	3
7863	1.613	161.3	69	16	10	0	2	26.5204	2	1	6	2400	34.7826	1	4	0	3000	43.4783	2	2	5	7	2400	34.7826	1	2	3000	43.4783	2	2	5	3600	52.1739	2	2
7864	1.595	159.5	58	17	10	0	2	22.7985	1	0	5	1800	31.0345	1	3	0	1800	31.0345	1	2	3	6	2100	36.2069	1	2	2100	36.2069	1	2	3.5	2700	46.5517	2	2
7865	1.6	160	52	19	11	0	2	20.3125	1	0	5	1800	34.6154	1	3	0	1800	34.6154	1	2	3	6	2100	40.3846	2	2	2100	40.3846	2	2	3.5	2700	51.9231	2	2
7866	1.646	164.6	62	17	11	0	2	22.884	1	0	6	2400	38.7097	1	4	0	2400	38.7097	1	2	4	8	2700	43.5484	2	2	2700	43.5484	2	2	4.5	3600	58.0645	2	2
7867	1.692	169.2	67	18	10	0	2	23.4031	1	0	6	2400	35.8209	1	4	0	2400	35.8209	1	2	4	8	2700	40.2985	2	2	2700	40.2985	2	2	4.5	3600	53.7313	2	2
7868	1.652	165.2	60	18	10	0	2	21.9852	1	0	6	2400	40	1	4	0	2400	40	1	2	4	8	2700	45	2	2	2700	45	2	2	4.5	3600	60	2	2
7869	1.595	159.5	61	22	11	0	2	23.9778	1	0	5	1800	29.5082	0	3	1	1800	29.5082	0	1	3	6	2100	34.4262	1	2	2100	34.4262	1	2	3.5	2700	44.2623	2	2
7871	1.5	150	53	17	11	0	2	23.5556	1	0	4	1500	28.3019	0	2.5	1	1500	28.3019	0	1	2.5	4	1500	28.3019	0	1	1500	28.3019	0	1	2.5	2250	42.4528	2	2
7872	1.625	162.5	75	22	11	0	2	28.4024	2	1	6	2400	32	1	4	0	3000	40	1	2	5	7	2400	32	1	2	3000	40	1	2	5	3600	48	2	2
7873	1.58	158	61	18	11	1	2	24.4352	1	0	5	1800	29.5082	0	3	1	1800	29.5082	0	1	3	6	2100	34.4262	1	2	2100	34.4262	1	2	3.5	2700	44.2623	2	2
7874	1.59	159	53	17	11	0	2	20.9644	1	0	5	1800	33.9623	1	3	0	1800	33.9623	1	2	3	6	2100	39.6226	1	2	2100	39.6226	1	2	3.5	2700	50.9434	2	2
7875	1.655	165.5	69	19	11	0	2	25.1914	2	1	6	2400	34.7826	1	4	0	3000	43.4783	2	2	5	8	2700	39.1304	1	2	3300	47.8261	2	2	5.5	3600	52.1739	2	2
7876	1.48	148	54	18	11	0	2	24.653	1	0	4	1500	27.7778	0	2.5	1	1500	27.7778	0	1	2.5	4	1500	27.7778	0	1	1500	27.7778	0	1	2.5	2250	41.6667	2	2
7877	1.615	161.5	52	19	10	0	2	19.9369	1	0	6	2400	46.1538	2	4	0	2400	46.1538	2	2	4	7	2400	46.1538	2	2	2400	46.1538	2	2	4	3600	69.2308	3	3
7878	1.51	151	65	18	10	1	2	28.5075	2	1	5	1800	27.6923	0	3	1	2400	36.9231	1	2	4	5	1800	27.6923	0	1	2400	36.9231	1	2	4	2700	41.5385	2	2
7879	1.6	160	62	19	11	0	2	24.2187	1	0	5	1800	29.0323	0	3	1	1800	29.0323	0	1	3	6	2100	33.871	1	2	2100	33.871	1	2	3.5	2700	43.5484	2	2
7880	1.57	157	60	19	11	#NULL!	2	24.3418	1	0	5	1800	30	0	3	1	1800	30	0	1	3	6	2100	35	1	2	2100	35	1	2	3.5	2700	45	2	2
7881	1.515	151.5	49	19	12	0	2	21.3487	1	0	5	1800	36.7347	1	3	0	1800	36.7347	1	2	3	5	1800	36.7347	1	2	1800	36.7347	1	2	3	2700	55.102	2	2
7882	1.55	155	46.5	18	11	0	2	19.3548	1	0	5	1800	38.7097	1	3	0	1800	38.7097	1	2	3	5	1800	38.7097	1	2	1800	38.7097	1	2	3	2700	58.0645	2	2
7883	1.59	159	62.5	17	11	1	2	24.7221	1	0	5	1800	28.8	0	3	1	1800	28.8	0	1	3	6	2100	33.6	1	2	2100	33.6	1	2	3.5	2700	43.2	2	2
7884	1.603	160.3	63	16	10	1	2	24.5173	1	0	6	2400	38.0952	1	4	0	2400	38.0952	1	2	4	7	2400	38.0952	1	2	2400	38.0952	1	2	4	3600	57.1429	2	2
7885	1.59	159	46	17	11	0	2	18.1955	0	0	5	1800	39.1304	1	3	0	1800	39.1304	1	2	3	6	2100	45.6522	2	2	2100	45.6522	2	2	3.5	2700	58.6957	2	2
7886	1.67	167	86	19	11	0	2	30.8365	3	1	6	2400	27.907	0	4	1	3000	34.8837	1	2	5	8	2700	31.3953	1	2	3300	38.3721	1	2	5.5	3600	41.8605	2	2
7896	1.49	149	59	18	11	0	2	26.5754	2	1	4	1500	25.4237	0	2.5	1	2100	35.5932	1	2	3.5	4	1500	25.4237	0	1	2100	35.5932	1	2	3.5	2250	38.1356	1	2
7897	1.45	145	55	20	10	0	2	26.1593	2	1	4	1500	27.2727	0	2.5	1	2100	38.1818	1	2	3.5	4	1500	27.2727	0	1	2100	38.1818	1	2	3.5	2250	40.9091	2	2
7898	1.63	163	66	17	11	0	2	24.841	1	0	6	2400	36.3636	1	4	0	2400	36.3636	1	2	4	7	2400	36.3636	1	2	2400	36.3636	1	2	4	3600	54.5455	2	2
7899	1.68	168	65	20	10	0	2	23.03	1	0	6	2400	36.9231	1	4	0	2400	36.9231	1	2	4	8	2700	41.5385	2	2	2700	41.5385	2	2	4.5	3600	55.3846	2	2
7900	1.51	151	51	17	10	0	2	22.3674	1	0	5	1800	35.2941	1	3	0	1800	35.2941	1	2	3	5	1800	35.2941	1	2	1800	35.2941	1	2	3	2700	52.9412	2	2
7901	1.512	151.2	51	17	11	0	2	22.3083	1	0	5	1800	35.2941	1	3	0	1800	35.2941	1	2	3	5	1800	35.2941	1	2	1800	35.2941	1	2	3	2700	52.9412	2	2
7902	1.62	162	62	18	12	0	2	23.6244	1	0	6	2400	38.7097	1	4	0	2400	38.7097	1	2	4	7	2400	38.7097	1	2	2400	38.7097	1	2	4	3600	58.0645	2	2
7903	1.567	156.7	77	18	11	0	2	31.3583	3	1	5	1800	23.3766	0	3	1	2400	31.1688	1	2	4	6	2100	27.2727	0	1	2700	35.0649	1	2	4.5	2700	35.0649	1	2
7904	1.607	160.7	59	18	10	#NULL!	2	22.8465	1	0	6	2400	40.678	2	4	0	2400	40.678	2	2	4	7	2400	40.678	2	2	2400	40.678	2	2	4	3600	61.0169	3	3
7905	1.68	168	64	21	12	0	2	22.6757	1	0	6	2400	37.5	1	4	0	2400	37.5	1	2	4	8	2700	42.1875	2	2	2700	42.1875	2	2	4.5	3600	56.25	2	2
7906	1.575	157.5	50	21	12	0	2	20.1562	1	0	5	1800	36	1	3	0	1800	36	1	2	3	6	2100	42	2	2	2100	42	2	2	3.5	2700	54	2	2
7907	1.536	153.6	64	18	#NULL!	0	2	27.1267	2	1	5	1800	28.125	0	3	1	2400	37.5	1	2	4	5	1800	28.125	0	1	2400	37.5	1	2	4	2700	42.1875	2	2
7908	1.512	151.2	50	17	10	0	2	21.8709	1	0	5	1800	36	1	3	0	1800	36	1	2	3	5	1800	36	1	2	1800	36	1	2	3	2700	54	2	2
7909	1.506	150.6	60	19	10	1	2	26.4546	2	1	5	1800	30	0	3	1	2400	40	1	2	4	5	1800	30	0	1	2400	40	1	2	4	2700	45	2	2
7910	1.573	157.3	62	21	10	0	2	25.0573	2	1	5	1800	29.0323	0	3	1	2400	38.7097	1	2	4	6	2100	33.871	1	2	2700	43.5484	2	2	4.5	2700	43.5484	2	2
7911	1.585	158.5	81	18	#NULL!	1	2	32.2423	3	1	5	1800	22.2222	0	3	1	2400	29.6296	0	1	4	6	2100	25.9259	0	1	2700	33.3333	1	2	4.5	2700	33.3333	1	2
7912	1.62	162	93	18	12	0	2	35.4367	3	1	6	2400	25.8065	0	4	1	3000	32.2581	1	2	5	7	2400	25.8065	0	1	3000	32.2581	1	2	5	3600	38.7097	1	2
7913	1.7	170	75	22	12	0	2	25.9516	2	1	6	2400	32	1	4	0	3000	40	1	2	5	8	2700	36	1	2	3300	44	2	2	5.5	3600	48	2	2
7914	1.61	161	55	21	12	0	2	21.2183	1	0	6	2400	43.6364	2	4	0	2400	43.6364	2	2	4	7	2400	43.6364	2	2	2400	43.6364	2	2	4	3600	65.4545	3	3
7915	1.53	153	60	23	10	0	2	25.6312	2	1	5	1800	30	0	3	1	2400	40	1	2	4	5	1800	30	0	1	2400	40	1	2	4	2700	45	2	2
7916	1.57	157	79	17	12	0	2	32.05	3	1	5	1800	22.7848	0	3	1	2400	30.3797	1	2	4	6	2100	26.5823	0	1	2700	34.1772	1	2	4.5	2700	34.1772	1	2
7917	1.53	153	43	22	12	0	2	18.369	0	0	5	1800	41.8605	2	3	0	1800	41.8605	2	2	3	5	1800	41.8605	2	2	1800	41.8605	2	2	3	2700	62.7907	3	3
7918	1.48	148	55	19	11	0	2	25.1096	2	1	4	1500	27.2727	0	2.5	1	2100	38.1818	1	2	3.5	4	1500	27.2727	0	1	2100	38.1818	1	2	3.5	2250	40.9091	2	2
7919	1.573	157.3	72	17	11	0	2	29.0988	2	1	5	1800	25	0	3	1	2400	33.3333	1	2	4	6	2100	29.1667	0	1	2700	37.5	1	2	4.5	2700	37.5	1	2
7920	1.675	167.5	70	19	12	0	2	24.9499	1	0	6	2400	34.2857	1	4	0	2400	34.2857	1	2	4	8	2700	38.5714	1	2	2700	38.5714	1	2	4.5	3600	51.4286	2	2
7921	1.66	166	72	16	10	0	2	26.1286	2	1	6	2400	33.3333	1	4	0	3000	41.6667	2	2	5	8	2700	37.5	1	2	3300	45.8333	2	2	5.5	3600	50	2	2
7922	1.62	162	55	20	11	0	2	20.9572	1	0	6	2400	43.6364	2	4	0	2400	43.6364	2	2	4	7	2400	43.6364	2	2	2400	43.6364	2	2	4	3600	65.4545	3	3
7923	1.63	163	52	16	10	0	2	19.5717	1	0	6	2400	46.1538	2	4	0	2400	46.1538	2	2	4	7	2400	46.1538	2	2	2400	46.1538	2	2	4	3600	69.2308	3	3
7924	1.53	153	50	16	10	0	2	21.3593	1	0	5	1800	36	1	3	0	1800	36	1	2	3	5	1800	36	1	2	1800	36	1	2	3	2700	54	2	2
7925	1.6	160	74	20	11	0	2	28.9062	2	1	5	1800	24.3243	0	3	1	2400	32.4324	1	2	4	6	2100	28.3784	0	1	2700	36.4865	1	2	4.5	2700	36.4865	1	2
7926	1.575	157.5	43	21	11	1	2	17.3343	0	0	5	1800	41.8605	2	3	0	1800	41.8605	2	2	3	6	2100	48.8372	2	2	2100	48.8372	2	2	3.5	2700	62.7907	3	3
7927	1.592	159.2	49	18	10	0	2	19.3335	1	0	5	1800	36.7347	1	3	0	1800	36.7347	1	2	3	6	2100	42.8571	2	2	2100	42.8571	2	2	3.5	2700	55.102	2	2
7928	1.548	154.8	69	21	11	0	2	28.7943	2	1	5	1800	26.087	0	3	1	2400	34.7826	1	2	4	5	1800	26.087	0	1	2400	34.7826	1	2	4	2700	39.1304	1	2
7929	1.5	150	41	19	#NULL!	0	2	18.2222	0	0	4	1500	36.5854	1	2.5	0	1500	36.5854	1	2	2.5	4	1500	36.5854	1	2	1500	36.5854	1	2	2.5	2250	54.878	2	2
7930	1.6	160	55	21	#NULL!	0	2	21.4844	1	0	5	1800	32.7273	1	3	0	1800	32.7273	1	2	3	6	2100	38.1818	1	2	2100	38.1818	1	2	3.5	2700	49.0909	2	2
7931	1.5	150	94	17	11	0	2	41.7778	3	1	4	1500	15.9574	0	2.5	1	2100	22.3404	0	1	3.5	4	1500	15.9574	0	0	2100	22.3404	0	1	3.5	2250	23.9362	0	1
7932	1.64	164	51	17	10	0	2	18.9619	1	0	6	2400	47.0588	2	4	0	2400	47.0588	2	2	4	7	2400	47.0588	2	2	2400	47.0588	2	2	4	3600	70.5882	3	3
7933	1.57	157	55	18	11	0	2	22.3133	1	0	5	1800	32.7273	1	3	0	1800	32.7273	1	2	3	6	2100	38.1818	1	2	2100	38.1818	1	2	3.5	2700	49.0909	2	2
7934	1.59	159	54	17	11	0	2	21.3599	1	0	5	1800	33.3333	1	3	0	1800	33.3333	1	2	3	6	2100	38.8889	1	2	2100	38.8889	1	2	3.5	2700	50	2	2
7935	1.604	160.4	114	16	10	0	2	44.3094	3	1	6	2400	21.0526	0	4	1	3000	26.3158	0	1	5	7	2400	21.0526	0	1	3000	26.3158	0	1	5	3600	31.5789	1	2
7936	1.525	152.5	74	17	11	0	2	31.8194	3	1	5	1800	24.3243	0	3	1	2400	32.4324	1	2	4	5	1800	24.3243	0	1	2400	32.4324	1	2	4	2700	36.4865	1	2
7937	1.58	158	65	16	10	0	2	26.0375	2	1	5	1800	27.6923	0	3	1	2400	36.9231	1	2	4	6	2100	32.3077	1	2	2700	41.5385	2	2	4.5	2700	41.5385	2	2
7938	1.628	162.8	62	18	10	0	2	23.3928	1	0	6	2400	38.7097	1	4	0	2400	38.7097	1	2	4	7	2400	38.7097	1	2	2400	38.7097	1	2	4	3600	58.0645	2	2
7939	1.611	161.1	72	16	11	0	2	27.7422	2	1	6	2400	33.3333	1	4	0	3000	41.6667	2	2	5	7	2400	33.3333	1	2	3000	41.6667	2	2	5	3600	50	2	2
7940	1.407	140.7	40	17	11	0	2	20.2056	1	0	4	1500	37.5	1	2.5	0	1500	37.5	1	2	2.5	4	1500	37.5	1	2	1500	37.5	1	2	2.5	2250	56.25	2	2
7941	1.601	160.1	93	19	11	0	2	36.2828	3	1	6	2400	25.8065	0	4	1	3000	32.2581	1	2	5	7	2400	25.8065	0	1	3000	32.2581	1	2	5	3600	38.7097	1	2
7942	1.686	168.6	69	18	11	0	2	24.2736	1	0	6	2400	34.7826	1	4	0	2400	34.7826	1	2	4	8	2700	39.1304	1	2	2700	39.1304	1	2	4.5	3600	52.1739	2	2
7943	1.63	163	85	19	11	0	2	31.9922	3	1	6	2400	28.2353	0	4	1	3000	35.2941	1	2	5	7	2400	28.2353	0	1	3000	35.2941	1	2	5	3600	42.3529	2	2
7944	1.557	155.7	55	17	11	0	2	22.6874	1	0	5	1800	32.7273	1	3	0	1800	32.7273	1	2	3	5	1800	32.7273	1	2	1800	32.7273	1	2	3	2700	49.0909	2	2
7945	1.503	150.3	58	17	11	0	2	25.675	2	1	5	1800	31.0345	1	3	0	2400	41.3793	2	2	4	5	1800	31.0345	1	2	2400	41.3793	2	2	4	2700	46.5517	2	2
7946	1.614	161.4	65	19	11	0	2	24.9521	1	0	6	2400	36.9231	1	4	0	2400	36.9231	1	2	4	7	2400	36.9231	1	2	2400	36.9231	1	2	4	3600	55.3846	2	2
7947	1.52	152	51	18	11	0	2	22.0741	1	0	5	1800	35.2941	1	3	0	1800	35.2941	1	2	3	5	1800	35.2941	1	2	1800	35.2941	1	2	3	2700	52.9412	2	2
7948	1.634	163.4	90	17	11	1	2	33.7084	3	1	6	2400	26.6667	0	4	1	3000	33.3333	1	2	5	7	2400	26.6667	0	1	3000	33.3333	1	2	5	3600	40	1	2
7949	1.552	155.2	55	18	11	0	2	22.8339	1	0	5	1800	32.7273	1	3	0	1800	32.7273	1	2	3	5	1800	32.7273	1	2	1800	32.7273	1	2	3	2700	49.0909	2	2
7950	1.548	154.8	83	19	10	0	2	34.6367	3	1	5	1800	21.6867	0	3	1	2400	28.9157	0	1	4	5	1800	21.6867	0	1	2400	28.9157	0	1	4	2700	32.5301	1	2
7951	1.686	168.6	83	17	11	0	2	29.1987	2	1	6	2400	28.9157	0	4	1	3000	36.1446	1	2	5	8	2700	32.5301	1	2	3300	39.759	1	2	5.5	3600	43.3735	2	2
7952	1.594	159.4	62	17	11	0	2	24.4014	1	0	5	1800	29.0323	0	3	1	1800	29.0323	0	1	3	6	2100	33.871	1	2	2100	33.871	1	2	3.5	2700	43.5484	2	2
7953	1.6	160	70	18	12	0	2	27.3437	2	1	5	1800	25.7143	0	3	1	2400	34.2857	1	2	4	6	2100	30	0	1	2700	38.5714	1	2	4.5	2700	38.5714	1	2
7954	1.644	164.4	68	17	12	0	2	25.1597	2	1	6	2400	35.2941	1	4	0	3000	44.1176	2	2	5	8	2700	39.7059	1	2	3300	48.5294	2	2	5.5	3600	52.9412	2	2
7955	1.585	158.5	72	18	12	1	2	28.6599	2	1	5	1800	25	0	3	1	2400	33.3333	1	2	4	6	2100	29.1667	0	1	2700	37.5	1	2	4.5	2700	37.5	1	2
7956	1.6	160	57	17	12	1	2	22.2656	1	0	5	1800	31.5789	1	3	0	1800	31.5789	1	2	3	6	2100	36.8421	1	2	2100	36.8421	1	2	3.5	2700	47.3684	2	2
7957	1.63	163	60	16	11	0	2	22.5827	1	0	6	2400	40	1	4	0	2400	40	1	2	4	7	2400	40	1	2	2400	40	1	2	4	3600	60	2	2
7958	1.551	155.1	50	17	11	0	2	20.7848	1	0	5	1800	36	1	3	0	1800	36	1	2	3	5	1800	36	1	2	1800	36	1	2	3	2700	54	2	2
7959	1.664	166.4	66	16	#NULL!	0	2	23.8362	1	0	6	2400	36.3636	1	4	0	2400	36.3636	1	2	4	8	2700	40.9091	2	2	2700	40.9091	2	2	4.5	3600	54.5455	2	2
7960	1.576	157.6	83	16	12	0	2	33.4169	3	1	5	1800	21.6867	0	3	1	2400	28.9157	0	1	4	6	2100	25.3012	0	1	2700	32.5301	1	2	4.5	2700	32.5301	1	2
7961	1.57	157	61	17	10	0	2	24.7475	1	0	5	1800	29.5082	0	3	1	1800	29.5082	0	1	3	6	2100	34.4262	1	2	2100	34.4262	1	2	3.5	2700	44.2623	2	2
7962	1.517	151.7	64	19	12	0	2	27.8105	2	1	5	1800	28.125	0	3	1	2400	37.5	1	2	4	5	1800	28.125	0	1	2400	37.5	1	2	4	2700	42.1875	2	2
7963	1.686	168.6	70	18	12	0	2	24.6254	1	0	6	2400	34.2857	1	4	0	2400	34.2857	1	2	4	8	2700	38.5714	1	2	2700	38.5714	1	2	4.5	3600	51.4286	2	2
7964	1.58	158	69	19	12	0	2	27.6398	2	1	5	1800	26.087	0	3	1	2400	34.7826	1	2	4	6	2100	30.4348	1	2	2700	39.1304	1	2	4.5	2700	39.1304	1	2
7965	1.512	151.2	57	17	12	0	2	24.9328	2	1	5	1800	31.5789	1	3	0	2400	42.1053	2	2	4	5	1800	31.5789	1	2	2400	42.1053	2	2	4	2700	47.3684	2	2
7966	1.589	158.9	76	18	12	0	2	30.1	3	1	5	1800	23.6842	0	3	1	2400	31.5789	1	2	4	6	2100	27.6316	0	1	2700	35.5263	1	2	4.5	2700	35.5263	1	2
7967	1.58	158	81	19	#NULL!	0	2	32.4467	3	1	5	1800	22.2222	0	3	1	2400	29.6296	0	1	4	6	2100	25.9259	0	1	2700	33.3333	1	2	4.5	2700	33.3333	1	2
7968	1.504	150.4	72	18	12	0	2	31.83	3	1	5	1800	25	0	3	1	2400	33.3333	1	2	4	5	1800	25	0	1	2400	33.3333	1	2	4	2700	37.5	1	2
7969	1.544	154.4	67	18	12	0	2	28.1048	2	1	5	1800	26.8657	0	3	1	2400	35.8209	1	2	4	5	1800	26.8657	0	1	2400	35.8209	1	2	4	2700	40.2985	2	2
7970	1.504	150.4	58	16	10	0	2	25.6408	2	1	5	1800	31.0345	1	3	0	2400	41.3793	2	2	4	5	1800	31.0345	1	2	2400	41.3793	2	2	4	2700	46.5517	2	2
7971	1.528	152.8	68	18	11	0	2	29.1247	2	1	5	1800	26.4706	0	3	1	2400	35.2941	1	2	4	5	1800	26.4706	0	1	2400	35.2941	1	2	4	2700	39.7059	1	2
7972	1.484	148.4	63	19	12	0	2	28.607	2	1	4	1500	23.8095	0	2.5	1	2100	33.3333	1	2	3.5	4	1500	23.8095	0	1	2100	33.3333	1	2	3.5	2250	35.7143	1	2
7973	1.623	162.3	79	19	11	0	2	29.9909	2	1	6	2400	30.3797	1	4	0	3000	37.9747	1	2	5	7	2400	30.3797	1	2	3000	37.9747	1	2	5	3600	45.5696	2	2
7974	1.636	163.6	52	16	11	0	2	19.4284	1	0	6	2400	46.1538	2	4	0	2400	46.1538	2	2	4	7	2400	46.1538	2	2	2400	46.1538	2	2	4	3600	69.2308	3	3
7975	1.593	159.3	52	21	10	0	2	20.4914	1	0	5	1800	34.6154	1	3	0	1800	34.6154	1	2	3	6	2100	40.3846	2	2	2100	40.3846	2	2	3.5	2700	51.9231	2	2
7976	1.533	153.3	69	19	12	0	2	29.3606	2	1	5	1800	26.087	0	3	1	2400	34.7826	1	2	4	5	1800	26.087	0	1	2400	34.7826	1	2	4	2700	39.1304	1	2
7977	1.555	155.5	52	23	11	0	2	21.5052	1	0	5	1800	34.6154	1	3	0	1800	34.6154	1	2	3	5	1800	34.6154	1	2	1800	34.6154	1	2	3	2700	51.9231	2	2
7978	1.63	163	78	23	#NULL!	0	2	29.3575	2	1	6	2400	30.7692	1	4	0	3000	38.4615	1	2	5	7	2400	30.7692	1	2	3000	38.4615	1	2	5	3600	46.1538	2	2
7979	1.55	155	62	20	12	0	2	25.8065	2	1	5	1800	29.0323	0	3	1	2400	38.7097	1	2	4	5	1800	29.0323	0	1	2400	38.7097	1	2	4	2700	43.5484	2	2
7980	1.545	154.5	45	20	12	0	2	18.8519	1	0	5	1800	40	1	3	0	1800	40	1	2	3	5	1800	40	1	2	1800	40	1	2	3	2700	60	2	2
7981	1.621	162.1	58	20	11	0	2	22.073	1	0	6	2400	41.3793	2	4	0	2400	41.3793	2	2	4	7	2400	41.3793	2	2	2400	41.3793	2	2	4	3600	62.069	3	3
7982	1.615	161.5	60	22	11	0	2	23.0042	1	0	6	2400	40	1	4	0	2400	40	1	2	4	7	2400	40	1	2	2400	40	1	2	4	3600	60	2	2
7983	1.62	162	68	19	11	0	2	25.9107	2	1	6	2400	35.2941	1	4	0	3000	44.1176	2	2	5	7	2400	35.2941	1	2	3000	44.1176	2	2	5	3600	52.9412	2	2
7984	1.593	159.3	69	20	10	0	2	27.1905	2	1	5	1800	26.087	0	3	1	2400	34.7826	1	2	4	6	2100	30.4348	1	2	2700	39.1304	1	2	4.5	2700	39.1304	1	2
7985	1.49	149	55	19	11	0	2	24.7737	1	0	4	1500	27.2727	0	2.5	1	1500	27.2727	0	1	2.5	4	1500	27.2727	0	1	1500	27.2727	0	1	2.5	2250	40.9091	2	2
7986	1.41	141	70	20	#NULL!	0	2	35.2095	3	1	4	1500	21.4286	0	2.5	1	2100	30	0	1	3.5	4	1500	21.4286	0	1	2100	30	0	1	3.5	2250	32.1429	1	2
7987	1.596	159.6	68	21	11	0	2	26.6958	2	1	5	1800	26.4706	0	3	1	2400	35.2941	1	2	4	6	2100	30.8824	1	2	2700	39.7059	1	2	4.5	2700	39.7059	1	2
7988	1.562	156.2	81	21	11	0	2	33.1988	3	1	5	1800	22.2222	0	3	1	2400	29.6296	0	1	4	6	2100	25.9259	0	1	2700	33.3333	1	2	4.5	2700	33.3333	1	2
7989	1.545	154.5	66	18	12	0	2	27.6495	2	1	5	1800	27.2727	0	3	1	2400	36.3636	1	2	4	5	1800	27.2727	0	1	2400	36.3636	1	2	4	2700	40.9091	2	2
7990	1.585	158.5	65	19	10	0	2	25.8735	2	1	5	1800	27.6923	0	3	1	2400	36.9231	1	2	4	6	2100	32.3077	1	2	2700	41.5385	2	2	4.5	2700	41.5385	2	2
7991	1.47	147	56	18	12	0	2	25.9151	2	1	4	1500	26.7857	0	2.5	1	2100	37.5	1	2	3.5	4	1500	26.7857	0	1	2100	37.5	1	2	3.5	2250	40.1786	2	2
7992	1.436	143.6	55	19	#NULL!	0	2	26.6719	2	1	4	1500	27.2727	0	2.5	1	2100	38.1818	1	2	3.5	4	1500	27.2727	0	1	2100	38.1818	1	2	3.5	2250	40.9091	2	2
7993	1.565	156.5	66	17	10	0	2	26.9473	2	1	5	1800	27.2727	0	3	1	2400	36.3636	1	2	4	6	2100	31.8182	1	2	2700	40.9091	2	2	4.5	2700	40.9091	2	2
7994	1.493	149.3	52	17	11	0	2	23.3283	1	0	4	1500	28.8462	0	2.5	1	1500	28.8462	0	1	2.5	4	1500	28.8462	0	1	1500	28.8462	0	1	2.5	2250	43.2692	2	2
7995	1.592	159.2	56	17	12	0	2	22.0954	1	0	5	1800	32.1429	1	3	0	1800	32.1429	1	2	3	6	2100	37.5	1	2	2100	37.5	1	2	3.5	2700	48.2143	2	2
7996	1.51	151	60	18	#NULL!	1	2	26.3146	2	1	5	1800	30	0	3	1	2400	40	1	2	4	5	1800	30	0	1	2400	40	1	2	4	2700	45	2	2
7997	1.538	153.8	52	16	11	0	2	21.9832	1	0	5	1800	34.6154	1	3	0	1800	34.6154	1	2	3	5	1800	34.6154	1	2	1800	34.6154	1	2	3	2700	51.9231	2	2
7998	1.591	159.1	63	17	#NULL!	0	2	24.8886	2	1	5	1800	28.5714	0	3	1	2400	38.0952	1	2	4	6	2100	33.3333	1	2	2700	42.8571	2	2	4.5	2700	42.8571	2	2
7999	1.49	149	62	16	10	1	2	27.9267	2	1	4	1500	24.1935	0	2.5	1	2100	33.871	1	2	3.5	4	1500	24.1935	0	1	2100	33.871	1	2	3.5	2250	36.2903	1	2
8000	1.593	159.3	90	20	11	0	2	35.4659	3	1	5	1800	20	0	3	1	2400	26.6667	0	1	4	6	2100	23.3333	0	1	2700	30	0	1	4.5	2700	30	0	1
8001	1.56	156	60	21	11	0	2	24.6548	1	0	5	1800	30	0	3	1	1800	30	0	1	3	5	1800	30	0	1	1800	30	0	1	3	2700	45	2	2
8002	1.545	154.5	61	22	11	0	2	25.5548	2	1	5	1800	29.5082	0	3	1	2400	39.3443	1	2	4	5	1800	29.5082	0	1	2400	39.3443	1	2	4	2700	44.2623	2	2
8003	1.51	151	55	17	#NULL!	0	2	24.1217	1	0	5	1800	32.7273	1	3	0	1800	32.7273	1	2	3	5	1800	32.7273	1	2	1800	32.7273	1	2	3	2700	49.0909	2	2
8005	1.59	159	50	18	#NULL!	0	2	19.7777	1	0	5	1800	36	1	3	0	1800	36	1	2	3	6	2100	42	2	2	2100	42	2	2	3.5	2700	54	2	2
8006	1.615	161.5	81	21	11	0	2	31.0556	3	1	6	2400	29.6296	0	4	1	3000	37.037	1	2	5	7	2400	29.6296	0	1	3000	37.037	1	2	5	3600	44.4444	2	2
8007	1.555	155.5	86	17	10	0	2	35.5662	3	1	5	1800	20.9302	0	3	1	2400	27.907	0	1	4	5	1800	20.9302	0	1	2400	27.907	0	1	4	2700	31.3953	1	2
8008	1.63	163	96	17	10	#NULL!	2	36.1323	3	1	6	2400	25	0	4	1	3000	31.25	1	2	5	7	2400	25	0	1	3000	31.25	1	2	5	3600	37.5	1	2
8009	1.59	159	61	17	10	0	2	24.1288	1	0	5	1800	29.5082	0	3	1	1800	29.5082	0	1	3	6	2100	34.4262	1	2	2100	34.4262	1	2	3.5	2700	44.2623	2	2
8010	1.47	147	45	17	10	1	2	20.8247	1	0	4	1500	33.3333	1	2.5	0	1500	33.3333	1	2	2.5	4	1500	33.3333	1	2	1500	33.3333	1	2	2.5	2250	50	2	2
8011	1.645	164.5	78.5	19	10	0	2	29.0093	2	1	6	2400	30.5732	1	4	0	3000	38.2166	1	2	5	8	2700	34.3949	1	2	3300	42.0382	2	2	5.5	3600	45.8599	2	2
8012	1.5	150	70	18	11	1	2	31.1111	3	1	4	1500	21.4286	0	2.5	1	2100	30	0	1	3.5	4	1500	21.4286	0	1	2100	30	0	1	3.5	2250	32.1429	1	2
8013	1.58	158	60	17	10	0	2	24.0346	1	0	5	1800	30	0	3	1	1800	30	0	1	3	6	2100	35	1	2	2100	35	1	2	3.5	2700	45	2	2
8014	1.61	161	57	22	11	0	2	21.9899	1	0	6	2400	42.1053	2	4	0	2400	42.1053	2	2	4	7	2400	42.1053	2	2	2400	42.1053	2	2	4	3600	63.1579	3	3
8015	1.635	163.5	68	20	#NULL!	0	2	25.4374	2	1	6	2400	35.2941	1	4	0	3000	44.1176	2	2	5	7	2400	35.2941	1	2	3000	44.1176	2	2	5	3600	52.9412	2	2
8016	1.5	150	74	18	#NULL!	1	2	32.8889	3	1	4	1500	20.2703	0	2.5	1	2100	28.3784	0	1	3.5	4	1500	20.2703	0	1	2100	28.3784	0	1	3.5	2250	30.4054	1	2
8017	1.588	158.8	59	17	10	1	2	23.3965	1	0	5	1800	30.5085	1	3	0	1800	30.5085	1	2	3	6	2100	35.5932	1	2	2100	35.5932	1	2	3.5	2700	45.7627	2	2
8019	1.59	159	68	19	12	0	2	26.8977	2	1	5	1800	26.4706	0	3	1	2400	35.2941	1	2	4	6	2100	30.8824	1	2	2700	39.7059	1	2	4.5	2700	39.7059	1	2
8020	1.63	163	58	18	10	0	2	21.83	1	0	6	2400	41.3793	2	4	0	2400	41.3793	2	2	4	7	2400	41.3793	2	2	2400	41.3793	2	2	4	3600	62.069	3	3
8021	1.49	149	63	18	12	0	2	28.3771	2	1	4	1500	23.8095	0	2.5	1	2100	33.3333	1	2	3.5	4	1500	23.8095	0	1	2100	33.3333	1	2	3.5	2250	35.7143	1	2
8022	1.534	153.4	52	17	10	0	2	22.098	1	0	5	1800	34.6154	1	3	0	1800	34.6154	1	2	3	5	1800	34.6154	1	2	1800	34.6154	1	2	3	2700	51.9231	2	2
8024	1.578	157.8	60	17	#NULL!	0	2	24.0956	1	0	5	1800	30	0	3	1	1800	30	0	1	3	6	2100	35	1	2	2100	35	1	2	3.5	2700	45	2	2
8025	1.583	158.3	52	18	12	0	2	20.7511	1	0	5	1800	34.6154	1	3	0	1800	34.6154	1	2	3	6	2100	40.3846	2	2	2100	40.3846	2	2	3.5	2700	51.9231	2	2
8026	1.58	158	74	18	11	0	2	29.6427	2	1	5	1800	24.3243	0	3	1	2400	32.4324	1	2	4	6	2100	28.3784	0	1	2700	36.4865	1	2	4.5	2700	36.4865	1	2
8027	1.561	156.1	69	18	10	0	2	28.3167	2	1	5	1800	26.087	0	3	1	2400	34.7826	1	2	4	6	2100	30.4348	1	2	2700	39.1304	1	2	4.5	2700	39.1304	1	2
8028	1.562	156.2	68	19	11	0	2	27.8706	2	1	5	1800	26.4706	0	3	1	2400	35.2941	1	2	4	6	2100	30.8824	1	2	2700	39.7059	1	2	4.5	2700	39.7059	1	2
8029	1.46	146	72	17	11	1	2	33.7774	3	1	4	1500	20.8333	0	2.5	1	2100	29.1667	0	1	3.5	4	1500	20.8333	0	1	2100	29.1667	0	1	3.5	2250	31.25	1	2
8030	1.507	150.7	65	20	11	1	2	28.6211	2	1	5	1800	27.6923	0	3	1	2400	36.9231	1	2	4	5	1800	27.6923	0	1	2400	36.9231	1	2	4	2700	41.5385	2	2
8031	1.57	157	63	17	11	0	2	25.5588	2	1	5	1800	28.5714	0	3	1	2400	38.0952	1	2	4	6	2100	33.3333	1	2	2700	42.8571	2	2	4.5	2700	42.8571	2	2
8032	1.476	147.6	61	17	11	0	2	27.9999	2	1	4	1500	24.5902	0	2.5	1	2100	34.4262	1	2	3.5	4	1500	24.5902	0	1	2100	34.4262	1	2	3.5	2250	36.8852	1	2
8033	1.507	150.7	50	17	10	0	2	22.0163	1	0	5	1800	36	1	3	0	1800	36	1	2	3	5	1800	36	1	2	1800	36	1	2	3	2700	54	2	2
8034	1.54	154	84	20	12	0	2	35.4191	3	1	5	1800	21.4286	0	3	1	2400	28.5714	0	1	4	5	1800	21.4286	0	1	2400	28.5714	0	1	4	2700	32.1429	1	2
8035	1.618	161.8	50	17	10	0	2	19.0991	1	0	6	2400	48	2	4	0	2400	48	2	2	4	7	2400	48	2	2	2400	48	2	2	4	3600	72	3	3
8036	1.592	159.2	60	23	12	0	2	23.6736	1	0	5	1800	30	0	3	1	1800	30	0	1	3	6	2100	35	1	2	2100	35	1	2	3.5	2700	45	2	2
8038	1.545	154.5	66	18	10	0	2	27.6495	2	1	5	1800	27.2727	0	3	1	2400	36.3636	1	2	4	5	1800	27.2727	0	1	2400	36.3636	1	2	4	2700	40.9091	2	2
8039	1.528	152.8	59	18	10	0	2	25.27	2	1	5	1800	30.5085	1	3	0	2400	40.678	2	2	4	5	1800	30.5085	1	2	2400	40.678	2	2	4	2700	45.7627	2	2
8040	1.602	160.2	78	17	10	0	2	30.3927	3	1	6	2400	30.7692	1	4	0	3000	38.4615	1	2	5	7	2400	30.7692	1	2	3000	38.4615	1	2	5	3600	46.1538	2	2
8041	1.54	154	65	17	10	1	2	27.4077	2	1	5	1800	27.6923	0	3	1	2400	36.9231	1	2	4	5	1800	27.6923	0	1	2400	36.9231	1	2	4	2700	41.5385	2	2
8042	1.574	157.4	82	16	10	0	2	33.0982	3	1	5	1800	21.9512	0	3	1	2400	29.2683	0	1	4	6	2100	25.6098	0	1	2700	32.9268	1	2	4.5	2700	32.9268	1	2
8043	1.575	157.5	61	16	10	0	2	24.5906	2	1	5	1800	29.5082	0	3	1	2400	39.3443	1	2	4	6	2100	34.4262	1	2	2700	44.2623	2	2	4.5	2700	44.2623	2	2
8044	1.662	166.2	56	17	10	0	2	20.2734	1	0	6	2400	42.8571	2	4	0	2400	42.8571	2	2	4	8	2700	48.2143	2	2	2700	48.2143	2	2	4.5	3600	64.2857	3	3
8045	1.505	150.5	55	20	11	0	2	24.2823	1	0	5	1800	32.7273	1	3	0	1800	32.7273	1	2	3	5	1800	32.7273	1	2	1800	32.7273	1	2	3	2700	49.0909	2	2
8046	1.51	151	56	16	10	0	2	24.5603	2	1	5	1800	32.1429	1	3	0	2400	42.8571	2	2	4	5	1800	32.1429	1	2	2400	42.8571	2	2	4	2700	48.2143	2	2
8047	1.635	163.5	70	18	10	0	2	26.1856	2	1	6	2400	34.2857	1	4	0	3000	42.8571	2	2	5	7	2400	34.2857	1	2	3000	42.8571	2	2	5	3600	51.4286	2	2
8048	1.434	143.4	42	19	11	0	2	20.4245	1	0	4	1500	35.7143	1	2.5	0	1500	35.7143	1	2	2.5	4	1500	35.7143	1	2	1500	35.7143	1	2	2.5	2250	53.5714	2	2
8049	1.605	160.5	61	20	11	0	2	23.6799	1	0	6	2400	39.3443	1	4	0	2400	39.3443	1	2	4	7	2400	39.3443	1	2	2400	39.3443	1	2	4	3600	59.0164	2	2
8050	1.565	156.5	66	17	10	0	2	26.9473	2	1	5	1800	27.2727	0	3	1	2400	36.3636	1	2	4	6	2100	31.8182	1	2	2700	40.9091	2	2	4.5	2700	40.9091	2	2
8051	1.571	157.1	51	18	10	0	2	20.6642	1	0	5	1800	35.2941	1	3	0	1800	35.2941	1	2	3	6	2100	41.1765	2	2	2100	41.1765	2	2	3.5	2700	52.9412	2	2
8052	1.525	152.5	50	18	10	0	2	21.4996	1	0	5	1800	36	1	3	0	1800	36	1	2	3	5	1800	36	1	2	1800	36	1	2	3	2700	54	2	2
8053	1.55	155	49	18	10	0	2	20.3954	1	0	5	1800	36.7347	1	3	0	1800	36.7347	1	2	3	5	1800	36.7347	1	2	1800	36.7347	1	2	3	2700	55.102	2	2
8054	1.603	160.3	57	22	11	0	2	22.1824	1	0	6	2400	42.1053	2	4	0	2400	42.1053	2	2	4	7	2400	42.1053	2	2	2400	42.1053	2	2	4	3600	63.1579	3	3
8055	1.585	158.5	73	17	10	0	2	29.0579	2	1	5	1800	24.6575	0	3	1	2400	32.8767	1	2	4	6	2100	28.7671	0	1	2700	36.9863	1	2	4.5	2700	36.9863	1	2
8056	1.62	162	64	16	10	0	2	24.3865	1	0	6	2400	37.5	1	4	0	2400	37.5	1	2	4	7	2400	37.5	1	2	2400	37.5	1	2	4	3600	56.25	2	2
8057	1.505	150.5	55	20	#NULL!	0	2	24.2823	1	0	5	1800	32.7273	1	3	0	1800	32.7273	1	2	3	5	1800	32.7273	1	2	1800	32.7273	1	2	3	2700	49.0909	2	2
8058	1.665	166.5	65	18	11	0	2	23.4469	1	0	6	2400	36.9231	1	4	0	2400	36.9231	1	2	4	8	2700	41.5385	2	2	2700	41.5385	2	2	4.5	3600	55.3846	2	2
8059	1.63	163	85	21	11	0	2	31.9922	3	1	6	2400	28.2353	0	4	1	3000	35.2941	1	2	5	7	2400	28.2353	0	1	3000	35.2941	1	2	5	3600	42.3529	2	2
8060	1.663	166.3	64	18	10	#NULL!	2	23.1417	1	0	6	2400	37.5	1	4	0	2400	37.5	1	2	4	8	2700	42.1875	2	2	2700	42.1875	2	2	4.5	3600	56.25	2	2
8061	1.615	161.5	52	19	10	#NULL!	2	19.9369	1	0	6	2400	46.1538	2	4	0	2400	46.1538	2	2	4	7	2400	46.1538	2	2	2400	46.1538	2	2	4	3600	69.2308	3	3
8062	1.532	153.2	51	17	11	0	2	21.7296	1	0	5	1800	35.2941	1	3	0	1800	35.2941	1	2	3	5	1800	35.2941	1	2	1800	35.2941	1	2	3	2700	52.9412	2	2
8063	1.515	151.5	56	17	10	1	2	24.3985	1	0	5	1800	32.1429	1	3	0	1800	32.1429	1	2	3	5	1800	32.1429	1	2	1800	32.1429	1	2	3	2700	48.2143	2	2
8064	1.634	163.4	72	16	11	0	2	26.9667	2	1	6	2400	33.3333	1	4	0	3000	41.6667	2	2	5	7	2400	33.3333	1	2	3000	41.6667	2	2	5	3600	50	2	2
8065	1.635	163.5	65	21	11	0	2	24.3152	1	0	6	2400	36.9231	1	4	0	2400	36.9231	1	2	4	7	2400	36.9231	1	2	2400	36.9231	1	2	4	3600	55.3846	2	2
8066	1.67	167	83	20	11	0	2	29.7608	2	1	6	2400	28.9157	0	4	1	3000	36.1446	1	2	5	8	2700	32.5301	1	2	3300	39.759	1	2	5.5	3600	43.3735	2	2
8067	1.675	167.5	58	19	11	0	2	20.6728	1	0	6	2400	41.3793	2	4	0	2400	41.3793	2	2	4	8	2700	46.5517	2	2	2700	46.5517	2	2	4.5	3600	62.069	3	3
8068	1.606	160.6	74	19	#NULL!	0	2	28.6907	2	1	6	2400	32.4324	1	4	0	3000	40.5405	2	2	5	7	2400	32.4324	1	2	3000	40.5405	2	2	5	3600	48.6486	2	2
8069	1.712	171.2	60	17	11	0	2	20.4712	1	0	6	2400	40	1	4	0	2400	40	1	2	4	8	2700	45	2	2	2700	45	2	2	4.5	3600	60	2	2
8070	1.585	158.5	55	18	11	0	2	21.8929	1	0	5	1800	32.7273	1	3	0	1800	32.7273	1	2	3	6	2100	38.1818	1	2	2100	38.1818	1	2	3.5	2700	49.0909	2	2
8071	1.612	161.2	81	20	11	0	2	31.1713	3	1	6	2400	29.6296	0	4	1	3000	37.037	1	2	5	7	2400	29.6296	0	1	3000	37.037	1	2	5	3600	44.4444	2	2
8072	1.55	155	45	21	11	0	2	18.7305	1	0	5	1800	40	1	3	0	1800	40	1	2	3	5	1800	40	1	2	1800	40	1	2	3	2700	60	2	2
8073	1.55	155	56	20	10	0	2	23.3091	1	0	5	1800	32.1429	1	3	0	1800	32.1429	1	2	3	5	1800	32.1429	1	2	1800	32.1429	1	2	3	2700	48.2143	2	2
8074	1.536	153.6	60	19	11	0	2	25.4313	2	1	5	1800	30	0	3	1	2400	40	1	2	4	5	1800	30	0	1	2400	40	1	2	4	2700	45	2	2
8075	1.645	164.5	63	17	11	0	2	23.2814	1	0	6	2400	38.0952	1	4	0	2400	38.0952	1	2	4	8	2700	42.8571	2	2	2700	42.8571	2	2	4.5	3600	57.1429	2	2
8076	1.528	152.8	54	19	10	0	2	23.1285	1	0	5	1800	33.3333	1	3	0	1800	33.3333	1	2	3	5	1800	33.3333	1	2	1800	33.3333	1	2	3	2700	50	2	2
8077	1.585	158.5	50	18	11	0	2	19.9027	1	0	5	1800	36	1	3	0	1800	36	1	2	3	6	2100	42	2	2	2100	42	2	2	3.5	2700	54	2	2
8078	1.585	158.5	65	16	11	0	2	25.8735	2	1	5	1800	27.6923	0	3	1	2400	36.9231	1	2	4	6	2100	32.3077	1	2	2700	41.5385	2	2	4.5	2700	41.5385	2	2
8079	1.615	161.5	56	18	10	1	2	21.4705	1	0	6	2400	42.8571	2	4	0	2400	42.8571	2	2	4	7	2400	42.8571	2	2	2400	42.8571	2	2	4	3600	64.2857	3	3
8080	1.582	158.2	55	21	11	1	2	21.9761	1	0	5	1800	32.7273	1	3	0	1800	32.7273	1	2	3	6	2100	38.1818	1	2	2100	38.1818	1	2	3.5	2700	49.0909	2	2
8101	1.701	170.1	84	18	12	0	2	29.0316	2	1	6	2400	28.5714	0	4	1	3000	35.7143	1	2	5	8	2700	32.1429	1	2	3300	39.2857	1	2	5.5	3600	42.8571	2	2
8102	1.59	159	68	18	12	1	2	26.8977	2	1	5	1800	26.4706	0	3	1	2400	35.2941	1	2	4	6	2100	30.8824	1	2	2700	39.7059	1	2	4.5	2700	39.7059	1	2
8103	1.524	152.4	65	18	12	1	2	27.9862	2	1	5	1800	27.6923	0	3	1	2400	36.9231	1	2	4	5	1800	27.6923	0	1	2400	36.9231	1	2	4	2700	41.5385	2	2
8104	1.615	161.5	54	18	12	0	2	20.7037	1	0	6	2400	44.4444	2	4	0	2400	44.4444	2	2	4	7	2400	44.4444	2	2	2400	44.4444	2	2	4	3600	66.6667	3	3
8105	1.564	156.4	61	18	12	1	2	24.9377	1	0	5	1800	29.5082	0	3	1	1800	29.5082	0	1	3	6	2100	34.4262	1	2	2100	34.4262	1	2	3.5	2700	44.2623	2	2
8106	1.724	172.4	65	18	10	1	2	21.8695	1	0	6	2400	36.9231	1	4	0	2400	36.9231	1	2	4	8	2700	41.5385	2	2	2700	41.5385	2	2	4.5	3600	55.3846	2	2
8107	1.594	159.4	84	16	10	0	2	33.06	3	1	5	1800	21.4286	0	3	1	2400	28.5714	0	1	4	6	2100	25	0	1	2700	32.1429	1	2	4.5	2700	32.1429	1	2
8108	1.654	165.4	68	16	11	0	2	24.8564	2	1	6	2400	35.2941	1	4	0	3000	44.1176	2	2	5	8	2700	39.7059	1	2	3300	48.5294	2	2	5.5	3600	52.9412	2	2
8109	1.636	163.6	79	17	11	0	2	29.5162	2	1	6	2400	30.3797	1	4	0	3000	37.9747	1	2	5	7	2400	30.3797	1	2	3000	37.9747	1	2	5	3600	45.5696	2	2
8110	1.581	158.1	55	18	11	1	2	22.0039	1	0	5	1800	32.7273	1	3	0	1800	32.7273	1	2	3	6	2100	38.1818	1	2	2100	38.1818	1	2	3.5	2700	49.0909	2	2
8111	1.634	163.4	67	17	11	0	2	25.094	2	1	6	2400	35.8209	1	4	0	3000	44.7761	2	2	5	7	2400	35.8209	1	2	3000	44.7761	2	2	5	3600	53.7313	2	2
8112	1.587	158.7	62	18	11	1	2	24.6172	1	0	5	1800	29.0323	0	3	1	1800	29.0323	0	1	3	6	2100	33.871	1	2	2100	33.871	1	2	3.5	2700	43.5484	2	2
8113	1.579	157.9	50	19	11	1	2	20.0542	1	0	5	1800	36	1	3	0	1800	36	1	2	3	6	2100	42	2	2	2100	42	2	2	3.5	2700	54	2	2
8114	1.585	158.5	46	18	11	0	2	18.3105	0	0	5	1800	39.1304	1	3	0	1800	39.1304	1	2	3	6	2100	45.6522	2	2	2100	45.6522	2	2	3.5	2700	58.6957	2	2
8115	1.583	158.3	43	20	11	0	2	17.1596	0	0	5	1800	41.8605	2	3	0	1800	41.8605	2	2	3	6	2100	48.8372	2	2	2100	48.8372	2	2	3.5	2700	62.7907	3	3
8116	1.612	161.2	63	18	11	1	2	24.2443	1	0	6	2400	38.0952	1	4	0	2400	38.0952	1	2	4	7	2400	38.0952	1	2	2400	38.0952	1	2	4	3600	57.1429	2	2
8118	1.6	160	66	20	11	0	2	25.7812	2	1	5	1800	27.2727	0	3	1	2400	36.3636	1	2	4	6	2100	31.8182	1	2	2700	40.9091	2	2	4.5	2700	40.9091	2	2
8119	1.602	160.2	79	17	11	0	2	30.7824	3	1	6	2400	30.3797	1	4	0	3000	37.9747	1	2	5	7	2400	30.3797	1	2	3000	37.9747	1	2	5	3600	45.5696	2	2
8120	1.531	153.1	76	21	11	0	2	32.4237	3	1	5	1800	23.6842	0	3	1	2400	31.5789	1	2	4	5	1800	23.6842	0	1	2400	31.5789	1	2	4	2700	35.5263	1	2
8121	1.616	161.6	60	17	11	1	2	22.9757	1	0	6	2400	40	1	4	0	2400	40	1	2	4	7	2400	40	1	2	2400	40	1	2	4	3600	60	2	2
8122	1.63	163	61	19	11	1	2	22.9591	1	0	6	2400	39.3443	1	4	0	2400	39.3443	1	2	4	7	2400	39.3443	1	2	2400	39.3443	1	2	4	3600	59.0164	2	2
8123	1.482	148.2	61	16	10	1	2	27.7737	2	1	4	1500	24.5902	0	2.5	1	2100	34.4262	1	2	3.5	4	1500	24.5902	0	1	2100	34.4262	1	2	3.5	2250	36.8852	1	2
8124	1.527	152.7	54	18	10	0	2	23.1588	1	0	5	1800	33.3333	1	3	0	1800	33.3333	1	2	3	5	1800	33.3333	1	2	1800	33.3333	1	2	3	2700	50	2	2
8125	1.663	166.3	61	17	10	0	2	22.0569	1	0	6	2400	39.3443	1	4	0	2400	39.3443	1	2	4	8	2700	44.2623	2	2	2700	44.2623	2	2	4.5	3600	59.0164	2	2
8126	1.544	154.4	67	17	11	1	2	28.1048	2	1	5	1800	26.8657	0	3	1	2400	35.8209	1	2	4	5	1800	26.8657	0	1	2400	35.8209	1	2	4	2700	40.2985	2	2
8127	1.552	155.2	51	18	11	0	2	21.1732	1	0	5	1800	35.2941	1	3	0	1800	35.2941	1	2	3	5	1800	35.2941	1	2	1800	35.2941	1	2	3	2700	52.9412	2	2
8128	1.588	158.8	66	17	11	0	2	26.1724	2	1	5	1800	27.2727	0	3	1	2400	36.3636	1	2	4	6	2100	31.8182	1	2	2700	40.9091	2	2	4.5	2700	40.9091	2	2
8129	1.582	158.2	68	20	10	0	2	27.1704	2	1	5	1800	26.4706	0	3	1	2400	35.2941	1	2	4	6	2100	30.8824	1	2	2700	39.7059	1	2	4.5	2700	39.7059	1	2
8130	1.57	157	69	18	11	0	2	27.993	2	1	5	1800	26.087	0	3	1	2400	34.7826	1	2	4	6	2100	30.4348	1	2	2700	39.1304	1	2	4.5	2700	39.1304	1	2
8131	1.564	156.4	58	17	10	0	2	23.7113	1	0	5	1800	31.0345	1	3	0	1800	31.0345	1	2	3	6	2100	36.2069	1	2	2100	36.2069	1	2	3.5	2700	46.5517	2	2
8132	1.613	161.3	51	19	10	0	2	19.602	1	0	6	2400	47.0588	2	4	0	2400	47.0588	2	2	4	7	2400	47.0588	2	2	2400	47.0588	2	2	4	3600	70.5882	3	3
8133	1.604	160.4	71	17	10	0	2	27.5962	2	1	6	2400	33.8028	1	4	0	3000	42.2535	2	2	5	7	2400	33.8028	1	2	3000	42.2535	2	2	5	3600	50.7042	2	2
8134	1.564	156.4	54	17	10	0	2	22.076	1	0	5	1800	33.3333	1	3	0	1800	33.3333	1	2	3	6	2100	38.8889	1	2	2100	38.8889	1	2	3.5	2700	50	2	2
8135	1.554	155.4	81	22	11	0	2	33.5415	3	1	5	1800	22.2222	0	3	1	2400	29.6296	0	1	4	5	1800	22.2222	0	1	2400	29.6296	0	1	4	2700	33.3333	1	2
[truncated: 1,158 more rows]
